# Supplementary material for: Allodia Winnertz from the Himalayas, with nine species new to science (Diptera, Mycetophilidae)
Source: Zookeys. 2019 Jan 29;(820):119–38. doi: 10.3897/zookeys.820.31618 (PMC6363718; doi:10.3897/zookeys.820.31618)
Supplement: XML Treatment for Allodia caligata [file zookeys.820.31618-treatment1.xml]

<!DOCTYPE tp:taxon-treatment
  PUBLIC "-//TaxonX//DTD Taxonomic Treatment Publishing DTD v0 20100105//EN" "tax-treatment-NSO.dtd">
<tp:taxon-treatment xmlns:tp="http://www.plazi.org/taxpub"><tp:treatment-meta><kwd-group><label>Taxon classification</label><kwd><named-content xmlns:xlink="http://www.w3.org/1999/xlink" content-type="kingdom">Animalia</named-content></kwd><kwd><named-content xmlns:xlink="http://www.w3.org/1999/xlink" content-type="order">Diptera</named-content></kwd><kwd><named-content xmlns:xlink="http://www.w3.org/1999/xlink" content-type="family">Mycetophilidae</named-content></kwd></kwd-group><mixed-citation publication-type="journal"><person-group><name><surname>Magnussen</surname><given-names>Trude</given-names></name><name><surname>Søli</surname><given-names>Geir E. E.</given-names></name><name><surname>Kjærandsen</surname><given-names>Jostein</given-names></name></person-group><article-title><italic><tp:taxon-name><tp:taxon-name-part taxon-name-part-type="genus" reg="Allodia">Allodia</tp:taxon-name-part></tp:taxon-name></italic> Winnertz from the Himalayas, with nine species new to science (<tp:taxon-name><tp:taxon-name-part taxon-name-part-type="order">Diptera</tp:taxon-name-part></tp:taxon-name>, <tp:taxon-name><tp:taxon-name-part taxon-name-part-type="family">Mycetophilidae</tp:taxon-name-part></tp:taxon-name>)</article-title><source>Zookeys</source><day>29</day><month>1</month><year>2019</year><volume>2019</volume><issue>820</issue><fpage>119</fpage><lpage>138</lpage><pub-id pub-id-type="doi">10.3897/zookeys.820.31618</pub-id></mixed-citation></tp:treatment-meta><tp:nomenclature><tp:taxon-name>
            <tp:taxon-name-part taxon-name-part-type="genus" reg="Allodia">Allodia</tp:taxon-name-part>
            <tp:taxon-name-part taxon-name-part-type="species" reg="caligata">caligata</tp:taxon-name-part>
            <object-id xmlns:xlink="http://www.w3.org/1999/xlink" content-type="zoobank" xlink:type="simple">http://zoobank.org/E7B31A33-3A4A-4169-AC3A-CACE152A9FD6</object-id>
          </tp:taxon-name><tp:taxon-authority>Magnussen</tp:taxon-authority><tp:taxon-status xmlns:xlink="http://www.w3.org/1999/xlink" xlink:type="simple">sp. n.</tp:taxon-status><xref ref-type="fig" rid="F1">Figs 1</xref><xref ref-type="fig" rid="F2">, 2A</xref></tp:nomenclature><tp:treatment-sec sec-type="diagnosis" id="SECID0EWUAG"><title>Diagnosis.</title><p>The dorsal lobe of the gonostylus is distinctly boot-shaped, and together with the slightly bifurcated shape of the median lobe, <italic><tp:taxon-name><tp:taxon-name-part taxon-name-part-type="genus" reg="Allodia">A.</tp:taxon-name-part><tp:taxon-name-part taxon-name-part-type="species" reg="caligata">caligata</tp:taxon-name-part></tp:taxon-name></italic> can be separated from other described <italic><tp:taxon-name><tp:taxon-name-part taxon-name-part-type="genus" reg="Allodia">Allodia</tp:taxon-name-part></tp:taxon-name></italic> species. Moreover, the species is small (&lt; 2.7 mm) and has a distinctive colouration of scutum, overall dark, but with yellow humeri (Fig. <xref ref-type="fig" rid="F1">1</xref>).</p></tp:treatment-sec><tp:treatment-sec sec-type="type locality" id="SECID0ESVAG"><title>Type locality.</title><p><bold>NEPAL</bold>: Province no. 1 (Kosi Zone), Terhathum District, Basantapur, 2300 m a.s.l.</p></tp:treatment-sec><tp:treatment-sec sec-type="Type specimens" id="SECID0E1VAG"><title>Type specimens.</title><p><bold><italic>Holotype: </italic></bold> male. 3 printed labels: (<bold>E. NEPAL</bold>) Basantapur (2300 m) <named-content xmlns:xlink="http://www.w3.org/1999/xlink" content-type="dwc:verbatimCoordinates" xlink:type="simple"><named-content content-type="geo-json" specific-use="{&#34;type&#34;:&#34;Point&#34;,&#34;coordinates&#34;:[87.383333,27.100000]}" id="NCID0EKWAG" xlink:type="simple">27°06'N, 87°23'E</named-content></named-content>-<named-content xmlns:xlink="http://www.w3.org/1999/xlink" content-type="dwc:verbatimCoordinates" xlink:type="simple"><named-content content-type="geo-json" specific-use="{&#34;type&#34;:&#34;Point&#34;,&#34;coordinates&#34;:[87.433333,27.133333]}" id="NCID0ESWAG" xlink:type="simple">27°08'N, 87°26'E</named-content></named-content> / May 6, 1972 J. Emoto leg. Kyushu Univ. Col. / TSZD-JKJ-104928 (<abbrev xmlns:xlink="http://www.w3.org/1999/xlink" content-type="institution" xlink:title="Kyushu University Museum, Japan" id="ABBRID0EXWAG" xlink:type="simple">KUEC</abbrev>; pinned with genitalia in separate microvial). <bold><italic>Paratypes</italic></bold>: <bold>NEPAL</bold>: Same data as for holotype, TSZD-JKJ-104939, male (<abbrev xmlns:xlink="http://www.w3.org/1999/xlink" content-type="institution" xlink:title="Kyushu University Museum, Japan" id="ABBRID0EBXAG" xlink:type="simple">KUEC</abbrev>), TSZD-JKJ-104940, male (<abbrev xmlns:xlink="http://www.w3.org/1999/xlink" content-type="institution" xlink:title="Kyushu University Museum, Japan" id="ABBRID0EGXAG" xlink:type="simple">KUEC</abbrev>); <bold>NEPAL</bold>: Gandaki Pradesh, Myagdi District, Dobang Kharka, <named-content xmlns:xlink="http://www.w3.org/1999/xlink" content-type="dwc:verbatimCoordinates" xlink:type="simple"><named-content content-type="geo-json" specific-use="{&#34;type&#34;:&#34;Point&#34;,&#34;coordinates&#34;:[83.400000,28.600000]}" id="NCID0EQXAG" xlink:type="simple">28°36'N, 083°24'E</named-content></named-content>, 2400 m a.s.l., Malaise trap, 14-15 Oct 1971, leg. A. Nakanishi, TSZD-JKJ-104930, male (<abbrev xmlns:xlink="http://www.w3.org/1999/xlink" content-type="institution" xlink:title="Tromsø University Museum" id="ABBRID0EVXAG" xlink:type="simple">TMU</abbrev>); 14 Oct 1971, leg. A. Nakanishi, TSZD-JKJ-104931, male (<abbrev xmlns:xlink="http://www.w3.org/1999/xlink" content-type="institution" xlink:title="Kyushu University Museum, Japan" id="ABBRID0E1XAG" xlink:type="simple">KUEC</abbrev>); 20 Oct 1971, Leg. A. Nakanishi, TSZD-JKJ-104932, male (<abbrev xmlns:xlink="http://www.w3.org/1999/xlink" content-type="institution" xlink:title="Kyushu University Museum, Japan" id="ABBRID0E6XAG" xlink:type="simple">KUEC</abbrev>), TSZD-JKJ-104933, male (<abbrev xmlns:xlink="http://www.w3.org/1999/xlink" content-type="institution" xlink:title="Kyushu University Museum, Japan" id="ABBRID0EEYAG" xlink:type="simple">KUEC</abbrev>); 23 Oct 1971, Leg. A. Nakanishi, TSZD-JKJ-104934, male (<abbrev xmlns:xlink="http://www.w3.org/1999/xlink" content-type="institution" xlink:title="Kyushu University Museum, Japan" id="ABBRID0EJYAG" xlink:type="simple">KUEC</abbrev>); Malaise trap, 24-28 Oct 1971, Leg. A. Nakanishi, TSZD-JKJ-104935, male (<abbrev xmlns:xlink="http://www.w3.org/1999/xlink" content-type="institution" xlink:title="Kyushu University Museum, Japan" id="ABBRID0EOYAG" xlink:type="simple">KUEC</abbrev>), TSZD-JKJ-104936, male (<abbrev xmlns:xlink="http://www.w3.org/1999/xlink" content-type="institution" xlink:title="Kyushu University Museum, Japan" id="ABBRID0ETYAG" xlink:type="simple">KUEC</abbrev>); 28 Oct 1971, Leg. A. Nakanishi, TSZD-JKJ-104937, male (<abbrev xmlns:xlink="http://www.w3.org/1999/xlink" content-type="institution" xlink:title="Kyushu University Museum, Japan" id="ABBRID0EYYAG" xlink:type="simple">KUEC</abbrev>); 30 Oct 1971, Leg. A. Nakanishi, TSZD-JKJ-104938, male (<abbrev xmlns:xlink="http://www.w3.org/1999/xlink" content-type="institution" xlink:title="Kyushu University Museum, Japan" id="ABBRID0E4YAG" xlink:type="simple">KUEC</abbrev>); <bold>NEPAL</bold>: Sankhuwasabha District, Topke Gola along trail to Thurukba, <named-content xmlns:xlink="http://www.w3.org/1999/xlink" content-type="dwc:verbatimCoordinates" xlink:type="simple"><named-content content-type="geo-json" specific-use="{&#34;type&#34;:&#34;Point&#34;,&#34;coordinates&#34;:[87.583333,27.633333]}" id="NCID0EHZAG" xlink:type="simple">27°38'N, 087°35'E</named-content></named-content>, 2600–3700 m a.s.l, 12 Jun 1972, Leg. H. Shima, TSZD-JKJ-104941, male (<abbrev xmlns:xlink="http://www.w3.org/1999/xlink" content-type="institution" xlink:title="Kyushu University Museum, Japan" id="ABBRID0EMZAG" xlink:type="simple">KUEC</abbrev>); 9 Jul 1972, Leg. P. Norbu, TSZD-JKJ-104942, male (<abbrev xmlns:xlink="http://www.w3.org/1999/xlink" content-type="institution" xlink:title="Kyushu University Museum, Japan" id="ABBRID0ERZAG" xlink:type="simple">KUEC</abbrev>); <bold>BHUTAN</bold>: Thimpu District, East of Dochhu La, 27°29'16”N, 089°45'44”E, 2800 m a.s.l, 2 Aug 1993, Leg. T. Saigusa, TSZD-JKJ-104929, male (<abbrev xmlns:xlink="http://www.w3.org/1999/xlink" content-type="institution" xlink:title="Tromsø University Museum" id="ABBRID0EYZAG" xlink:type="simple">TMU</abbrev>).</p></tp:treatment-sec><tp:treatment-sec sec-type="description" id="SECID0E4ZAG"><title>Description.</title><p>Body length 2.2–2.7 mm; wing length 2.4–2.7 mm. <bold>Colouration.</bold> Head and clypeus brown. Mouthparts and palpomeres yellow. Antennae brown, with scape, pedicel, and first half of first flagellomere whitish yellow. Scutum brown, with humeri yellow. Antepronotum yellow, other lateral sclerites brown. Wings clear without markings. Halteres whitish yellow. Legs whitish yellow. Abdomen brown, tergites II-IV with lateral area yellow, larger towards posterior margin, in some specimens only barely visible. Terminalia yellow. <bold>Head</bold>. Three ocelli, median ocellus smaller than laterals; lateral ocelli touching eye margin. Head covered with fine trichia. Antennae almost twice as long as thorax. Scape and pedicel with several setae on distal third. Flagellomeres cylindrical, densely clothed with fine trichia. First flagellomere twice as long as pedicel. <bold>Thorax.</bold> Antepronotum with four strong setae. Scutum covered with uniform small, pale setae; strong prealar and postalar setae. Discal bristles absent. Scutellum with two strong bristles. Laterotergite with few shorter setae. Other lateral sclerites bare. <bold>Legs.</bold> All tibiae with short setae arranged in rows. Mid tibia with six long anterodorsal and on distal 3/4 of segment numerous short posterodorsal bristles present. Hind tibia with eight anterodorsal and six posterodorsal bristles. <bold>Wings</bold>. Sc short, ending in R. Length of rm equal to stem of posterior fork. Base of anterior fork clearly before base of posterior fork. R1 with distal setae, R5 without. <bold>Male terminalia</bold>. Tergite IX medially divided, each part rounded, covered with minute trichia, with one strong apical bristle and several small setae. Hypandrial lobe heavily sclerotised and elongated. Gonostylus with dorsal lobe boot-shaped, outer surface with numerous strong setae, denser towards basis. Median lobe with strong setae along posterior border, medially with shallow incision, posterodorsal part pointed, posteroventral part more rounded; ventral border with one long seta situated medially. Ventral lobe elongated, club-shaped, with four strong setae at apex. Basal part of gonostylus blunt, with several short setae along edge. Internal part of gonostylus with long, caudally projecting process.</p></tp:treatment-sec><tp:treatment-sec sec-type="etymology" id="SECID0EY1AG"><title>Etymology.</title><p>From Latin, <italic>caligatus</italic>, booted. Named after the shape of the dorsal lobe of the gonostylus.</p></tp:treatment-sec><tp:treatment-sec sec-type="remarks" id="SECID0EA2AG"><title>Remarks.</title><p>The boot-shaped dorsal lobe and the bifurcated median lobe of the gonostylus make <italic><tp:taxon-name><tp:taxon-name-part taxon-name-part-type="genus" reg="Allodia">A.</tp:taxon-name-part><tp:taxon-name-part taxon-name-part-type="species" reg="caligata">caligata</tp:taxon-name-part></tp:taxon-name></italic> very distinct. It cannot be confused with, any of the other species described here, or to other <italic><tp:taxon-name><tp:taxon-name-part taxon-name-part-type="genus" reg="Allodia">Allodia</tp:taxon-name-part></tp:taxon-name></italic> species already described or recorded from the Palaearctic.</p><!--PageBreak --><!--PageBreak --></tp:treatment-sec><tp:treatment-sec><!--Section generated to contain objects referenced in tp:taxon-treatment.--><fig id="F1" position="float" orientation="portrait"><label>Figure 1.</label><caption><p><italic><tp:taxon-name><tp:taxon-name-part taxon-name-part-type="genus" reg="Allodia">Allodia</tp:taxon-name-part><tp:taxon-name-part taxon-name-part-type="species" reg="caligata">caligata</tp:taxon-name-part></tp:taxon-name></italic><bold>sp. n. A</bold> habitus <bold>B</bold> genital capsule, ventral view <bold>C</bold> genital capsule, dorsal view. Abbreviations: <bold>b par</bold> = basal part, <bold>d lb</bold> = dorsal lobe, <bold>hyp lb</bold> = hypandrial lobe, <bold>int par</bold> = internal part, <bold>m lb</bold> = median lobe, <bold>tg</bold> = tergite.</p></caption><graphic xmlns:xlink="http://www.w3.org/1999/xlink" xlink:href="zookeys-820-119-g001.jpg" position="float" orientation="portrait" xlink:type="simple" id="oo_260438.jpg"/></fig><fig id="F2" position="float" orientation="portrait"><label>Figure 2.</label><caption><p>Gonostyli from inner side. <bold>A</bold><italic><tp:taxon-name><tp:taxon-name-part taxon-name-part-type="genus" reg="Allodia">Allodia</tp:taxon-name-part><tp:taxon-name-part taxon-name-part-type="species" reg="caligata">caligata</tp:taxon-name-part></tp:taxon-name></italic><bold>B</bold><italic><tp:taxon-name><tp:taxon-name-part taxon-name-part-type="genus" reg="Allodia">Allodia</tp:taxon-name-part><tp:taxon-name-part taxon-name-part-type="species" reg="dibolia">dibolia</tp:taxon-name-part></tp:taxon-name></italic><bold>C</bold><italic><tp:taxon-name><tp:taxon-name-part taxon-name-part-type="genus" reg="Allodia">Allodia</tp:taxon-name-part><tp:taxon-name-part taxon-name-part-type="species" reg="shimai">shimai</tp:taxon-name-part></tp:taxon-name></italic><bold>D</bold><italic><tp:taxon-name><tp:taxon-name-part taxon-name-part-type="genus" reg="Allodia">Allodia</tp:taxon-name-part><tp:taxon-name-part taxon-name-part-type="species" reg="spathulata">spathulata</tp:taxon-name-part></tp:taxon-name></italic><bold>E</bold><italic><tp:taxon-name><tp:taxon-name-part taxon-name-part-type="genus" reg="Allodia">Allodia</tp:taxon-name-part><tp:taxon-name-part taxon-name-part-type="species" reg="horologia">horologia</tp:taxon-name-part></tp:taxon-name></italic>. Abbreviations: <bold>b par</bold> = basal part, <bold>d lb</bold> = dorsal lobe, <bold>int par</bold> = internal part, <bold>m lb</bold> = median lobe, <bold>v lb</bold> = ventral lobe. Red arrow indicates the caudally projecting process of the internal lobe.</p></caption><graphic xmlns:xlink="http://www.w3.org/1999/xlink" xlink:href="zookeys-820-119-g002.jpg" position="float" orientation="portrait" xlink:type="simple" id="oo_260439.jpg"/></fig></tp:treatment-sec></tp:taxon-treatment>
