# Supplementary material for: Allodia Winnertz from the Himalayas, with nine species new to science (Diptera, Mycetophilidae)
Source: Zookeys. 2019 Jan 29;(820):119–38. doi: 10.3897/zookeys.820.31618 (PMC6363718; doi:10.3897/zookeys.820.31618)
Supplement: XML Treatment for Allodia dibolia [file zookeys.820.31618-treatment2.xml]

<!DOCTYPE tp:taxon-treatment
  PUBLIC "-//TaxonX//DTD Taxonomic Treatment Publishing DTD v0 20100105//EN" "tax-treatment-NSO.dtd">
<tp:taxon-treatment xmlns:tp="http://www.plazi.org/taxpub"><tp:treatment-meta><kwd-group><label>Taxon classification</label><kwd><named-content xmlns:xlink="http://www.w3.org/1999/xlink" content-type="kingdom">Animalia</named-content></kwd><kwd><named-content xmlns:xlink="http://www.w3.org/1999/xlink" content-type="order">Diptera</named-content></kwd><kwd><named-content xmlns:xlink="http://www.w3.org/1999/xlink" content-type="family">Mycetophilidae</named-content></kwd></kwd-group><mixed-citation publication-type="journal"><person-group><name><surname>Magnussen</surname><given-names>Trude</given-names></name><name><surname>Søli</surname><given-names>Geir E. E.</given-names></name><name><surname>Kjærandsen</surname><given-names>Jostein</given-names></name></person-group><article-title><italic><tp:taxon-name><tp:taxon-name-part taxon-name-part-type="genus" reg="Allodia">Allodia</tp:taxon-name-part></tp:taxon-name></italic> Winnertz from the Himalayas, with nine species new to science (<tp:taxon-name><tp:taxon-name-part taxon-name-part-type="order">Diptera</tp:taxon-name-part></tp:taxon-name>, <tp:taxon-name><tp:taxon-name-part taxon-name-part-type="family">Mycetophilidae</tp:taxon-name-part></tp:taxon-name>)</article-title><source>Zookeys</source><day>29</day><month>1</month><year>2019</year><volume>2019</volume><issue>820</issue><fpage>119</fpage><lpage>138</lpage><pub-id pub-id-type="doi">10.3897/zookeys.820.31618</pub-id></mixed-citation></tp:treatment-meta><tp:nomenclature><tp:taxon-name>
            <tp:taxon-name-part taxon-name-part-type="genus" reg="Allodia">Allodia</tp:taxon-name-part>
            <tp:taxon-name-part taxon-name-part-type="species" reg="dibolia">dibolia</tp:taxon-name-part>
            <object-id xmlns:xlink="http://www.w3.org/1999/xlink" content-type="zoobank" xlink:type="simple">http://zoobank.org/E3993CB8-1D0D-4A7F-A91A-B4F9625502DC</object-id>
          </tp:taxon-name><tp:taxon-authority>Magnussen</tp:taxon-authority><tp:taxon-status xmlns:xlink="http://www.w3.org/1999/xlink" xlink:type="simple">sp. n.</tp:taxon-status><xref ref-type="fig" rid="F2">Fig. 2B</xref><!--PageBreak --></tp:nomenclature><tp:treatment-sec sec-type="diagnosis" id="SECID0EI4AG"><title>Diagnosis.</title><p>The dorsal lobe of the gonostylus is tapering towards apex, and the median lobe is distinctly flattened and broad. Additionally, the basal lobe of the gonostylus is large, flat with many thick, short setae. All studied specimens of <italic><tp:taxon-name><tp:taxon-name-part taxon-name-part-type="genus" reg="Allodia">A.</tp:taxon-name-part><tp:taxon-name-part taxon-name-part-type="species" reg="dibolia">dibolia</tp:taxon-name-part></tp:taxon-name></italic> are small (&lt; 2.7 mm), compared to other species described from the Himalayan range. The specimens are all fairly uniform in their colouration patterns, but some are darker than others.</p></tp:treatment-sec><tp:treatment-sec sec-type="type locality" id="SECID0EZ4AG"><title>Type locality.</title><p><bold>NEPAL</bold>: Province no. 1 (Kosi Zone), Terhathum District, Basantapur, 2300 m a.s.l.</p></tp:treatment-sec><tp:treatment-sec sec-type="Type specimens" id="SECID0EB5AG"><title>Type specimens.</title><p><bold><italic>Holotype</italic></bold> : male. 3 printed labels: (<bold>E. NEPAL</bold>) Basantapur (2300 m) <named-content xmlns:xlink="http://www.w3.org/1999/xlink" content-type="dwc:verbatimCoordinates" xlink:type="simple"><named-content content-type="geo-json" specific-use="{&#34;type&#34;:&#34;Point&#34;,&#34;coordinates&#34;:[87.383333,27.100000]}" id="NCID0ER5AG" xlink:type="simple">27°06'N, 87°23'E</named-content></named-content>---<named-content xmlns:xlink="http://www.w3.org/1999/xlink" content-type="dwc:verbatimCoordinates" xlink:type="simple"><named-content content-type="geo-json" specific-use="{&#34;type&#34;:&#34;Point&#34;,&#34;coordinates&#34;:[87.433333,27.133333]}" id="NCID0EZ5AG" xlink:type="simple">27°08'N, 87°26'E</named-content></named-content> / May 6, 1972 J. Emoto leg. Kyushu Univ. Col. / TSZD-JKJ-104944 (<abbrev xmlns:xlink="http://www.w3.org/1999/xlink" content-type="institution" xlink:title="Kyushu University Museum, Japan" id="ABBRID0E55AG" xlink:type="simple">KUEC</abbrev>; pinned with genitalia in separate microvial). <bold><italic>Paratypes</italic></bold>: <bold>NEPAL</bold>: Province no. 1 (Kosi Zone), Terhathum District, Basantapur, <named-content xmlns:xlink="http://www.w3.org/1999/xlink" content-type="dwc:verbatimCoordinates" xlink:type="simple"><named-content content-type="geo-json" specific-use="{&#34;type&#34;:&#34;Point&#34;,&#34;coordinates&#34;:[87.383333,27.100000]}" id="NCID0EL6AG" xlink:type="simple">27°06'N, 087°23'E</named-content></named-content>, 2300 m a.s.l, 29 Apr 1972, Leg. H. Shima, TSZD-JKJ-104946, male (<abbrev xmlns:xlink="http://www.w3.org/1999/xlink" content-type="institution" xlink:title="Kyushu University Museum, Japan" id="ABBRID0EQ6AG" xlink:type="simple">KUEC</abbrev>), TSZD-JKJ-104947, male (<abbrev xmlns:xlink="http://www.w3.org/1999/xlink" content-type="institution" xlink:title="Tromsø University Museum" id="ABBRID0EV6AG" xlink:type="simple">TMU</abbrev>); 9 May 1972, Leg. H. Shima, TSZD-JKJ-104948, male (<abbrev xmlns:xlink="http://www.w3.org/1999/xlink" content-type="institution" xlink:title="Kyushu University Museum, Japan" id="ABBRID0E16AG" xlink:type="simple">KUEC</abbrev>); <bold>NEPAL</bold>: Bhojpur District, Chiaksila, <named-content xmlns:xlink="http://www.w3.org/1999/xlink" content-type="dwc:verbatimCoordinates" xlink:type="simple"><named-content content-type="geo-json" specific-use="{&#34;type&#34;:&#34;Point&#34;,&#34;coordinates&#34;:[86.950000,27.433333]}" id="NCID0EEABG" xlink:type="simple">27°26'N, 086°57'E</named-content></named-content>, 2730 m a.s.l, 16 Jul 1981, Leg. J. Emoto, TSZD-JKJ-104949, male (<abbrev xmlns:xlink="http://www.w3.org/1999/xlink" content-type="institution" xlink:title="Kyushu University Museum, Japan" id="ABBRID0EJABG" xlink:type="simple">KUEC</abbrev>); <bold>NEPAL</bold>: Sankhuwasabha District, Salpa La, <named-content xmlns:xlink="http://www.w3.org/1999/xlink" content-type="dwc:verbatimCoordinates" xlink:type="simple"><named-content content-type="geo-json" specific-use="{&#34;type&#34;:&#34;Point&#34;,&#34;coordinates&#34;:[86.916667,27.450000]}" id="NCID0ETABG" xlink:type="simple">27°27'N, 086°55'E</named-content></named-content>, 3000–3050 m a.s.l, 29 Jul 1981, Leg. J. Emoto, TSZD-JKJ-104950, male (<abbrev xmlns:xlink="http://www.w3.org/1999/xlink" content-type="institution" xlink:title="Kyushu University Museum, Japan" id="ABBRID0EYABG" xlink:type="simple">KUEC</abbrev>); <bold>NEPAL</bold>: Province no. 3 (Nepalmandal, Bagmati), Nuwakot District, Sheopuri Lekh (= Siwapuri), Shivpuri Nagarjun NP, <named-content xmlns:xlink="http://www.w3.org/1999/xlink" content-type="dwc:verbatimCoordinates" xlink:type="simple"><named-content content-type="geo-json" specific-use="{&#34;type&#34;:&#34;Point&#34;,&#34;coordinates&#34;:[85.366667,27.800000]}" id="NCID0ECBBG" xlink:type="simple">27°48'N, 085°22'E</named-content></named-content>, 2460 m a.s.l, 28 May 1981, Leg. J. Emoto, TSZD-JKJ-104951, male (<abbrev xmlns:xlink="http://www.w3.org/1999/xlink" content-type="institution" xlink:title="Kyushu University Museum, Japan" id="ABBRID0EHBBG" xlink:type="simple">KUEC</abbrev>); <bold>NEPAL</bold>: Province no. 3 (Sagarmatha Zone), Solukhumbu District, Junbesi Khola, <named-content xmlns:xlink="http://www.w3.org/1999/xlink" content-type="dwc:verbatimCoordinates" xlink:type="simple"><named-content content-type="geo-json" specific-use="{&#34;type&#34;:&#34;Point&#34;,&#34;coordinates&#34;:[86.550000,27.600000]}" id="NCID0ERBBG" xlink:type="simple">27°36'N, 086°33'E</named-content></named-content>, 3400–3500 m a.s.l, 12 Aug 1981, Leg. J. Emoto, TSZD-JKJ-104952, male (<abbrev xmlns:xlink="http://www.w3.org/1999/xlink" content-type="institution" xlink:title="Kyushu University Museum, Japan" id="ABBRID0EWBBG" xlink:type="simple">KUEC</abbrev>); <bold>BHUTAN</bold>: Paro District, Jilay La, 27°22'11”N, 089°20'47”E, 3800 m a.s.l, 19 Aug 1993, Leg. T. Saigusa, TSZD-JKJ-104945, male (<abbrev xmlns:xlink="http://www.w3.org/1999/xlink" content-type="institution" xlink:title="Tromsø University Museum" id="ABBRID0E4BBG" xlink:type="simple">TMU</abbrev>).</p><p><bold>Description.</bold> Body length 2.2–2.7 mm; wing length 2.2–2.8 mm. <bold>Colouration.</bold> Head and clypeus dark brown. Mouthparts, including palpomeres yellow. Antennae brown, with scape, pedicel, and base of first flagellomere yellow. Scutum brown, with narrow yellow lateral area, from humerus towards wing base. Antepronotum yellow, other lateral sclerites brown. Wings clear without markings. Halteres yellow. Legs yellow. Abdomen brown, tergites II-IV with whitish yellow area, larger towards posterior margin. Terminalia yellow. <bold>Head.</bold> Three ocelli present, median ocellus smaller than laterals, lateral ocelli touching eye margin. Head covered with fine trichia, except for few setae near eye margin. Antennae approx. twice as long as thorax. Scape and pedicel with several setae on distal third. Flagellomeres cylindrical, densely clothed with fine trichia. First flagellomere almost twice as long as pedicel. <bold>Thorax.</bold> Antepronotum with four strong setae. Scutum covered with uniform small, pale setae; strong prealar and postalar setae. Discal bristles absent. Scutellum with two strong bristles. Laterotergite with three short setae. Other lateral sclerites bare. <bold>Legs.</bold> All tibiae with short setae ar<!--PageBreak -->ranged in rows. Mid tibia with four long anterodorsal and ca. 20 short posterodorsal bristles. Hind tibia with eight anterodorsal and five posterodorsal bristles. <bold>Wings.</bold> Sc short, ending in R. Length of rm equal to stem of posterior fork. Base of anterior fork well before base of posterior fork. R1 with setae, R5 without setae. <bold>Male terminalia.</bold> Tergite IX medially divided, each part rounded covered with minute trichia, with one strong apical bristle. Hypandrial lobe heavily sclerotised, elongated and pointed inwards. Gonostylus with dorsal lobe apically tapering; outer surface with several strong setae, in particular near basis. Median lobe flat and broad, larger than dorsal lobe, but more weakly sclerotised; with mixture of short and long setae along posterior edge, some setae on inner surface of lobe apically. Ventral lobe short, club-shaped; with three strong setae apically. Basal part large, with straight edge, lined with strong setae. Internal part with long, caudally projecting process.</p></tp:treatment-sec><tp:treatment-sec sec-type="etymology" id="SECID0E4CBG"><title>Etymology.</title><p>From Greek, <italic>dibolia</italic>, a two-edged lance, referring to the shape of the dorsal lobe of the gonostylus, which is spear-like.</p></tp:treatment-sec><tp:treatment-sec sec-type="remarks" id="SECID0ENDBG"><title>Remarks.</title><p><italic><tp:taxon-name><tp:taxon-name-part taxon-name-part-type="genus" reg="Allodia">Allodia</tp:taxon-name-part><tp:taxon-name-part taxon-name-part-type="species" reg="dibolia">dibolia</tp:taxon-name-part></tp:taxon-name></italic> is very distinct, and the gonostylus clearly separates it from other species of the genus. Superficially the terminalia can resemble those of <italic><tp:taxon-name><tp:taxon-name-part taxon-name-part-type="genus" reg="Allodia">A.</tp:taxon-name-part><tp:taxon-name-part taxon-name-part-type="species" reg="lugens">lugens</tp:taxon-name-part></tp:taxon-name></italic> (Wiedemann, 1817), with a distinctly pointed dorsal lobe of the gonostylus. <italic><tp:taxon-name><tp:taxon-name-part taxon-name-part-type="genus" reg="Allodia">Allodia</tp:taxon-name-part><tp:taxon-name-part taxon-name-part-type="species" reg="dibolia">dibolia</tp:taxon-name-part></tp:taxon-name></italic>, however, the inner lobe of the gonostylus possess a projecting process, which is lacking in <italic><tp:taxon-name><tp:taxon-name-part taxon-name-part-type="genus" reg="Allodia">A.</tp:taxon-name-part><tp:taxon-name-part taxon-name-part-type="species" reg="lugens">lugens</tp:taxon-name-part></tp:taxon-name></italic>. The medial lobe is large and broad, not pointed, with many setae, not only along the edge.</p></tp:treatment-sec><tp:treatment-sec><!--Section generated to contain objects referenced in tp:taxon-treatment.--><fig id="F2" position="float" orientation="portrait"><label>Figure 2.</label><caption><p>Gonostyli from inner side. <bold>A</bold><italic><tp:taxon-name><tp:taxon-name-part taxon-name-part-type="genus" reg="Allodia">Allodia</tp:taxon-name-part><tp:taxon-name-part taxon-name-part-type="species" reg="caligata">caligata</tp:taxon-name-part></tp:taxon-name></italic><bold>B</bold><italic><tp:taxon-name><tp:taxon-name-part taxon-name-part-type="genus" reg="Allodia">Allodia</tp:taxon-name-part><tp:taxon-name-part taxon-name-part-type="species" reg="dibolia">dibolia</tp:taxon-name-part></tp:taxon-name></italic><bold>C</bold><italic><tp:taxon-name><tp:taxon-name-part taxon-name-part-type="genus" reg="Allodia">Allodia</tp:taxon-name-part><tp:taxon-name-part taxon-name-part-type="species" reg="shimai">shimai</tp:taxon-name-part></tp:taxon-name></italic><bold>D</bold><italic><tp:taxon-name><tp:taxon-name-part taxon-name-part-type="genus" reg="Allodia">Allodia</tp:taxon-name-part><tp:taxon-name-part taxon-name-part-type="species" reg="spathulata">spathulata</tp:taxon-name-part></tp:taxon-name></italic><bold>E</bold><italic><tp:taxon-name><tp:taxon-name-part taxon-name-part-type="genus" reg="Allodia">Allodia</tp:taxon-name-part><tp:taxon-name-part taxon-name-part-type="species" reg="horologia">horologia</tp:taxon-name-part></tp:taxon-name></italic>. Abbreviations: <bold>b par</bold> = basal part, <bold>d lb</bold> = dorsal lobe, <bold>int par</bold> = internal part, <bold>m lb</bold> = median lobe, <bold>v lb</bold> = ventral lobe. Red arrow indicates the caudally projecting process of the internal lobe.</p></caption><graphic xmlns:xlink="http://www.w3.org/1999/xlink" xlink:href="zookeys-820-119-g002.jpg" position="float" orientation="portrait" xlink:type="simple" id="oo_260439.jpg"/></fig></tp:treatment-sec></tp:taxon-treatment>
