# Supplementary material for: Allodia Winnertz from the Himalayas, with nine species new to science (Diptera, Mycetophilidae)
Source: Zookeys. 2019 Jan 29;(820):119–38. doi: 10.3897/zookeys.820.31618 (PMC6363718; doi:10.3897/zookeys.820.31618)
Supplement: XML Treatment for Allodia shimai [file zookeys.820.31618-treatment3.xml]

<!DOCTYPE tp:taxon-treatment
  PUBLIC "-//TaxonX//DTD Taxonomic Treatment Publishing DTD v0 20100105//EN" "tax-treatment-NSO.dtd">
<tp:taxon-treatment xmlns:tp="http://www.plazi.org/taxpub"><tp:treatment-meta><kwd-group><label>Taxon classification</label><kwd><named-content xmlns:xlink="http://www.w3.org/1999/xlink" content-type="kingdom">Animalia</named-content></kwd><kwd><named-content xmlns:xlink="http://www.w3.org/1999/xlink" content-type="order">Diptera</named-content></kwd><kwd><named-content xmlns:xlink="http://www.w3.org/1999/xlink" content-type="family">Mycetophilidae</named-content></kwd></kwd-group><mixed-citation publication-type="journal"><person-group><name><surname>Magnussen</surname><given-names>Trude</given-names></name><name><surname>Søli</surname><given-names>Geir E. E.</given-names></name><name><surname>Kjærandsen</surname><given-names>Jostein</given-names></name></person-group><article-title><italic><tp:taxon-name><tp:taxon-name-part taxon-name-part-type="genus" reg="Allodia">Allodia</tp:taxon-name-part></tp:taxon-name></italic> Winnertz from the Himalayas, with nine species new to science (<tp:taxon-name><tp:taxon-name-part taxon-name-part-type="order">Diptera</tp:taxon-name-part></tp:taxon-name>, <tp:taxon-name><tp:taxon-name-part taxon-name-part-type="family">Mycetophilidae</tp:taxon-name-part></tp:taxon-name>)</article-title><source>Zookeys</source><day>29</day><month>1</month><year>2019</year><volume>2019</volume><issue>820</issue><fpage>119</fpage><lpage>138</lpage><pub-id pub-id-type="doi">10.3897/zookeys.820.31618</pub-id></mixed-citation></tp:treatment-meta><tp:nomenclature><tp:taxon-name>
            <tp:taxon-name-part taxon-name-part-type="genus" reg="Allodia">Allodia</tp:taxon-name-part>
            <tp:taxon-name-part taxon-name-part-type="species" reg="shimai">shimai</tp:taxon-name-part>
            <object-id xmlns:xlink="http://www.w3.org/1999/xlink" content-type="zoobank" xlink:type="simple">http://zoobank.org/64F2EC2B-EA9F-46AD-989B-187C7A964D98</object-id>
          </tp:taxon-name><tp:taxon-authority>Magnussen</tp:taxon-authority><tp:taxon-status xmlns:xlink="http://www.w3.org/1999/xlink" xlink:type="simple">sp. n.</tp:taxon-status><xref ref-type="fig" rid="F2">Fig. 2C</xref></tp:nomenclature><tp:treatment-sec sec-type="diagnosis" id="SECID0EMGBG"><title>Diagnosis.</title><p>The dorsal lobe of the gonostylus is heavily sclerotised, dark and with numerous strong setae. The median lobe is distinctly square-shaped with four strong bristles at the edge. <italic><tp:taxon-name><tp:taxon-name-part taxon-name-part-type="genus" reg="Allodia">Allodia</tp:taxon-name-part><tp:taxon-name-part taxon-name-part-type="species" reg="shimai">shimai</tp:taxon-name-part></tp:taxon-name></italic> is a dark species.</p></tp:treatment-sec><tp:treatment-sec sec-type="type locality" id="SECID0E4GBG"><title>Type locality.</title><p><bold>NEPAL</bold>: Province no. 1 (Kosi Zone), Sankhuwasabha District, Thudam, 3500–3800 m a.s.l.</p></tp:treatment-sec><tp:treatment-sec sec-type="Type specimens" id="SECID0EFHBG"><title>Type specimens.</title><p><bold><italic>Holotype</italic></bold> : male. 3 printed labels: (<bold>E. NEPAL</bold>) Thudam (3500-3800m) <named-content xmlns:xlink="http://www.w3.org/1999/xlink" content-type="dwc:verbatimCoordinates" xlink:type="simple"><named-content content-type="geo-json" specific-use="{&#34;type&#34;:&#34;Point&#34;,&#34;coordinates&#34;:[87.516667,27.750000]}" id="NCID0EVHBG" xlink:type="simple">27°45'N, 87°31'E</named-content></named-content>---<named-content xmlns:xlink="http://www.w3.org/1999/xlink" content-type="dwc:verbatimCoordinates" xlink:type="simple"><named-content content-type="geo-json" specific-use="{&#34;type&#34;:&#34;Point&#34;,&#34;coordinates&#34;:[87.550000,27.766667]}" id="NCID0E4HBG" xlink:type="simple">27°46'N, 87°33'E</named-content></named-content> / June 27, 1972 H. Shima leg. Kyushu Univ. Col. / TSZD-JKJ-104961. (<abbrev xmlns:xlink="http://www.w3.org/1999/xlink" content-type="institution" xlink:title="Kyushu University Museum, Japan" id="ABBRID0ECIBG" xlink:type="simple">KUEC</abbrev>, pinned with genitalia in separate microvial). <bold><italic>Paratypes</italic></bold>: <bold>NEPAL</bold>: Same data as for holotype except 24 Jun 1972, TSZD-JKJ-104963, male (<abbrev xmlns:xlink="http://www.w3.org/1999/xlink" content-type="institution" xlink:title="Kyushu University Museum, Japan" id="ABBRID0EMIBG" xlink:type="simple">KUEC</abbrev>); Tanga La, <named-content xmlns:xlink="http://www.w3.org/1999/xlink" content-type="dwc:verbatimCoordinates" xlink:type="simple"><named-content content-type="geo-json" specific-use="{&#34;type&#34;:&#34;Point&#34;,&#34;coordinates&#34;:[87.600000,27.666667]}" id="NCID0EUIBG" xlink:type="simple">27°40'N, 087°36'E</named-content></named-content>, 4000–4600 m a.s.l, 6 Jul 1972, Leg. H. Shima, TSZD-JKJ-104962, male (<abbrev xmlns:xlink="http://www.w3.org/1999/xlink" content-type="institution" xlink:title="Tromsø University Museum" id="ABBRID0EZIBG" xlink:type="simple">TMU</abbrev>).</p></tp:treatment-sec><tp:treatment-sec sec-type="description" id="SECID0E5IBG"><title>Description.</title><p>Body length 2.5–4.4 mm; wing length 2.7–3.9 mm. <bold>Colouration.</bold> Head and clypeus dark brown. Mouthparts and palpomeres dark yellow. Antennae brown, with scape, pedicel and basis of first flagellomere yellow. Scutum dark brown. Lateral sclerites dark brown, except for yellow antepronotum. Wings clear without markings. Halteres whitish yellow. Legs yellow. Abdomen dark brown. Terminalia yellow. <bold>Head.</bold> Three ocelli present, median ocellus smaller than laterals, lateral ocelli touching eye margin. Head covered with fine trichia, making a silvery appearance, several larger setae in row above eye margin. Antennae approx. twice as long as thorax. Scape with several setae dorsally, pedicel with several setae on distal third. Flagellomeres cylindrical, densely clothed with fine trichia. First flagellomere almost twice as long as scape. <bold>Thorax.</bold> Antepronotum with two long and two shorter setae. Scutum covered with uniform small, pale setae; strong prealar and postalar setae. Few medioposterior discal bristles present. Scutellum with two strong bristles. Laterotergite with four strong setae. Other lateral sclerites bare. <bold>Legs.</bold> All tibiae with short setae arranged in rows. Mid tibia with five long anterodorsal and numerous short posterodorsal bristles. Hind tibia with seven anterodorsal and four posterodorsal bristles. <bold>Wings.</bold> Sc short, ending in R. Length of rm more than double the length of stem of posterior fork. Base of anterior fork opposite base of posterior fork. R1 with setae, R5 without. <bold>Male terminalia.</bold> Tergite IX medially divided, each part rounded, covered with minute trichia, with one strong apical bristle several small setae. Hypandrial lobe heavily sclerotised and elongated. Gonostylus with dorsal lobe prominent, broad, evenly sloping towards slightly prolonged posteroventral corner; outer surface with numerous setae, denser towards basis. Median lobe of gonostylus short, almost squared, with four strong setae along posterior margin and one smaller seta on ventral edge. Ventral lobe of gonostylus club-shaped, pointing ventrally, with some setae apically. Basal part of gonostylus rounded, with many pronounced, thick, short setae. Internal part of gonostylus with long, caudally projecting process.</p></tp:treatment-sec><tp:treatment-sec sec-type="etymology" id="SECID0EZJBG"><title>Etymology.</title><p>Named after Hiroshi Shima, the collector of the type specimens.</p></tp:treatment-sec><tp:treatment-sec sec-type="remarks" id="SECID0E5JBG"><title>Remarks.</title><p>The dorsal lobe of the gonostylus is somewhat similar to <italic><tp:taxon-name><tp:taxon-name-part taxon-name-part-type="genus" reg="Allodia">A.</tp:taxon-name-part><tp:taxon-name-part taxon-name-part-type="species" reg="scalprata">scalprata</tp:taxon-name-part></tp:taxon-name></italic>, but much more prominent and larger. Additionally, in <italic><tp:taxon-name><tp:taxon-name-part taxon-name-part-type="genus" reg="Allodia">A.</tp:taxon-name-part><tp:taxon-name-part taxon-name-part-type="species" reg="shimai">shimai</tp:taxon-name-part></tp:taxon-name></italic> the internal part of the gonostylus possess a caudally projecting process, which is lacking in <italic><tp:taxon-name><tp:taxon-name-part taxon-name-part-type="genus" reg="Allodia">A.</tp:taxon-name-part><tp:taxon-name-part taxon-name-part-type="species" reg="scalprata">scalprata</tp:taxon-name-part></tp:taxon-name></italic>, and the median lobe is prominently sclerotised and unlike that in other <italic><tp:taxon-name><tp:taxon-name-part taxon-name-part-type="genus" reg="Allodia">Allodia</tp:taxon-name-part></tp:taxon-name></italic> species.</p></tp:treatment-sec><tp:treatment-sec><!--Section generated to contain objects referenced in tp:taxon-treatment.--><fig id="F2" position="float" orientation="portrait"><label>Figure 2.</label><caption><p>Gonostyli from inner side. <bold>A</bold><italic><tp:taxon-name><tp:taxon-name-part taxon-name-part-type="genus" reg="Allodia">Allodia</tp:taxon-name-part><tp:taxon-name-part taxon-name-part-type="species" reg="caligata">caligata</tp:taxon-name-part></tp:taxon-name></italic><bold>B</bold><italic><tp:taxon-name><tp:taxon-name-part taxon-name-part-type="genus" reg="Allodia">Allodia</tp:taxon-name-part><tp:taxon-name-part taxon-name-part-type="species" reg="dibolia">dibolia</tp:taxon-name-part></tp:taxon-name></italic><bold>C</bold><italic><tp:taxon-name><tp:taxon-name-part taxon-name-part-type="genus" reg="Allodia">Allodia</tp:taxon-name-part><tp:taxon-name-part taxon-name-part-type="species" reg="shimai">shimai</tp:taxon-name-part></tp:taxon-name></italic><bold>D</bold><italic><tp:taxon-name><tp:taxon-name-part taxon-name-part-type="genus" reg="Allodia">Allodia</tp:taxon-name-part><tp:taxon-name-part taxon-name-part-type="species" reg="spathulata">spathulata</tp:taxon-name-part></tp:taxon-name></italic><bold>E</bold><italic><tp:taxon-name><tp:taxon-name-part taxon-name-part-type="genus" reg="Allodia">Allodia</tp:taxon-name-part><tp:taxon-name-part taxon-name-part-type="species" reg="horologia">horologia</tp:taxon-name-part></tp:taxon-name></italic>. Abbreviations: <bold>b par</bold> = basal part, <bold>d lb</bold> = dorsal lobe, <bold>int par</bold> = internal part, <bold>m lb</bold> = median lobe, <bold>v lb</bold> = ventral lobe. Red arrow indicates the caudally projecting process of the internal lobe.</p></caption><graphic xmlns:xlink="http://www.w3.org/1999/xlink" xlink:href="zookeys-820-119-g002.jpg" position="float" orientation="portrait" xlink:type="simple" id="oo_260439.jpg"/></fig></tp:treatment-sec></tp:taxon-treatment>
