# Supplementary material for: Allodia Winnertz from the Himalayas, with nine species new to science (Diptera, Mycetophilidae)
Source: Zookeys. 2019 Jan 29;(820):119–38. doi: 10.3897/zookeys.820.31618 (PMC6363718; doi:10.3897/zookeys.820.31618)
Supplement: XML Treatment for Allodia horologia [file zookeys.820.31618-treatment5.xml]

<!DOCTYPE tp:taxon-treatment
  PUBLIC "-//TaxonX//DTD Taxonomic Treatment Publishing DTD v0 20100105//EN" "tax-treatment-NSO.dtd">
<tp:taxon-treatment xmlns:tp="http://www.plazi.org/taxpub"><tp:treatment-meta><kwd-group><label>Taxon classification</label><kwd><named-content xmlns:xlink="http://www.w3.org/1999/xlink" content-type="kingdom">Animalia</named-content></kwd><kwd><named-content xmlns:xlink="http://www.w3.org/1999/xlink" content-type="order">Diptera</named-content></kwd><kwd><named-content xmlns:xlink="http://www.w3.org/1999/xlink" content-type="family">Mycetophilidae</named-content></kwd></kwd-group><mixed-citation publication-type="journal"><person-group><name><surname>Magnussen</surname><given-names>Trude</given-names></name><name><surname>Søli</surname><given-names>Geir E. E.</given-names></name><name><surname>Kjærandsen</surname><given-names>Jostein</given-names></name></person-group><article-title><italic><tp:taxon-name><tp:taxon-name-part taxon-name-part-type="genus" reg="Allodia">Allodia</tp:taxon-name-part></tp:taxon-name></italic> Winnertz from the Himalayas, with nine species new to science (<tp:taxon-name><tp:taxon-name-part taxon-name-part-type="order">Diptera</tp:taxon-name-part></tp:taxon-name>, <tp:taxon-name><tp:taxon-name-part taxon-name-part-type="family">Mycetophilidae</tp:taxon-name-part></tp:taxon-name>)</article-title><source>Zookeys</source><day>29</day><month>1</month><year>2019</year><volume>2019</volume><issue>820</issue><fpage>119</fpage><lpage>138</lpage><pub-id pub-id-type="doi">10.3897/zookeys.820.31618</pub-id></mixed-citation></tp:treatment-meta><tp:nomenclature><tp:taxon-name>
            <tp:taxon-name-part taxon-name-part-type="genus" reg="Allodia">Allodia</tp:taxon-name-part>
            <tp:taxon-name-part taxon-name-part-type="species" reg="horologia">horologia</tp:taxon-name-part>
            <object-id xmlns:xlink="http://www.w3.org/1999/xlink" content-type="zoobank" xlink:type="simple">http://zoobank.org/F249E52B-FB6C-4A47-A48C-2D52E05CD08B</object-id>
          </tp:taxon-name><tp:taxon-authority>Magnussen</tp:taxon-authority><tp:taxon-status xmlns:xlink="http://www.w3.org/1999/xlink" xlink:type="simple">sp. n.</tp:taxon-status><xref ref-type="fig" rid="F2">Fig. 2E</xref></tp:nomenclature><tp:treatment-sec sec-type="diagnosis" id="SECID0EUSBG"><title>Diagnosis.</title><p>The dorsal lobe of the gonostylus has a distinct hourglass-shape. The outline of the median lobe, with a pointed posterodorsal tip and a rounded posteroventral corner, makes it different from that in other species described here.</p></tp:treatment-sec><tp:treatment-sec sec-type="type locality" id="SECID0EZSBG"><title>Type locality.</title><p><bold>NEPAL</bold>: Province no. 1 (Kosi Zone), Sankhuwasabha District, Topke Gola to Thurukba, 2600–3700 m a.s.l.</p></tp:treatment-sec><tp:treatment-sec sec-type="Type specimen" id="SECID0EBTBG"><title>Type specimen.</title><p>Holotype: male. 3 printed labels: (E. NEPAL) Topke Gola (3700 m) <named-content xmlns:xlink="http://www.w3.org/1999/xlink" content-type="dwc:verbatimCoordinates" xlink:type="simple"><named-content content-type="geo-json" specific-use="{&#34;type&#34;:&#34;Point&#34;,&#34;coordinates&#34;:[87.583333,27.633333]}" id="NCID0EKTBG" xlink:type="simple">27°38'N, 087°35'E</named-content></named-content>--- Thurukba (3700 m) <named-content xmlns:xlink="http://www.w3.org/1999/xlink" content-type="dwc:verbatimCoordinates" xlink:type="simple"><named-content content-type="geo-json" specific-use="{&#34;type&#34;:&#34;Point&#34;,&#34;coordinates&#34;:[87.583333,27.633333]}" id="NCID0ESTBG" xlink:type="simple">27°38'N, 087°35'E</named-content></named-content> / July 9, 1972 Pemba Norbu leg. Kyushu Univ. Col. / TSZD-JKJ-104943 (<abbrev xmlns:xlink="http://www.w3.org/1999/xlink" content-type="institution" xlink:title="Kyushu University Museum, Japan" id="ABBRID0EXTBG" xlink:type="simple">KUEC</abbrev>, pinned with genitalia in separate microvial).</p></tp:treatment-sec><tp:treatment-sec sec-type="description" id="SECID0E3TBG"><title>Description.</title><p>Body length ca. 3 mm; wing length 2.7 mm. Colouration. Head and clypeus brown. Mouthparts brown, palpomeres yellow. Antennae brown, with scape and pedicel, and basal half of first flagellomere yellow. Scutum brown, with yellow lateral area, from humerus towards wing base. Antepronotum yellow, other lateral sclerites brown. Wings clear, without markings. Halteres yellow. Legs yellow. Abdomen dark brown. Terminalia dark yellow. Head. Three ocelli present, median ocellus smaller than laterals, lateral ocelli touching eye margin. Head covered with fine trichia. Antennae approx. twice as long as thorax. Scape and pedicel with multiple dorsal setae. Flagellomeres cylindrical, densely clothed with fine trichia. First flagellomere twice as long as pedicel. Thorax. Antepronotum with four setae. Scutum covered with uniform, small, pale setae; strong prealar and postalar setae. Discal bristles absent. Scutellum with two strong bristles. Laterotergite with few short setae. Other lateral sclerites bare. Legs. All tibiae with short setae arranged in rows. Mid tibia with six long anterodorsal and 15 short posterodorsal bristles. Hind tibia with six long anterodorsal and six long posterodorsal bristles. Wings. Sc short, ending in R. Length of rm equal to stem of posterior fork. R1 with setae, R5 without setae. Male terminalia. Tergite IX medially divided, each part rounded, covered with minute trichia, two strong apical bristles. Hypandrial lobe heavily sclerotised and elongated. Gonostylus with dorsal lobe heavily sclerotised, flattened and hourglass-shaped with multiple outer setae near basis of lobe. Median lobe of gonostylus distinctly pointed posterodorsally, and with rounded posteroventral part; dorsal edge slightly sigmoid; several long setae on posterior margin, two short setae on internal surface of lobe. Ventral lobe club-shaped, with four long setae sub-apically. Basal part of gonostylus with projecting protuberance with several long setae apically. Internal part of gonostylus with long, caudally projecting process.</p></tp:treatment-sec><tp:treatment-sec sec-type="etymology" id="SECID0ELUBG"><title>Etymology.</title><p>From Latin <italic>horologium</italic>, timepiece, i.e. a device to show progress of time; here referring to the outline of the dorsal lobe of the gonostylus having the shape of a hourglass.</p></tp:treatment-sec><tp:treatment-sec sec-type="remarks" id="SECID0ETUBG"><title>Remarks.</title><p><italic><tp:taxon-name><tp:taxon-name-part taxon-name-part-type="genus" reg="Allodia">Allodia</tp:taxon-name-part><tp:taxon-name-part taxon-name-part-type="species" reg="horologia">horologia</tp:taxon-name-part></tp:taxon-name></italic> is morphologically similar to <italic><tp:taxon-name><tp:taxon-name-part taxon-name-part-type="genus" reg="Allodia">A.</tp:taxon-name-part><tp:taxon-name-part taxon-name-part-type="species" reg="spathulata">spathulata</tp:taxon-name-part></tp:taxon-name></italic>, but can be separated based on the shape of the median lobe, see further remarks under <italic><tp:taxon-name><tp:taxon-name-part taxon-name-part-type="genus" reg="Allodia">A.</tp:taxon-name-part><tp:taxon-name-part taxon-name-part-type="species" reg="spathulata">spathulata</tp:taxon-name-part></tp:taxon-name></italic>.</p></tp:treatment-sec><tp:treatment-sec><!--Section generated to contain objects referenced in tp:taxon-treatment.--><fig id="F2" position="float" orientation="portrait"><label>Figure 2.</label><caption><p>Gonostyli from inner side. <bold>A</bold><italic><tp:taxon-name><tp:taxon-name-part taxon-name-part-type="genus" reg="Allodia">Allodia</tp:taxon-name-part><tp:taxon-name-part taxon-name-part-type="species" reg="caligata">caligata</tp:taxon-name-part></tp:taxon-name></italic><bold>B</bold><italic><tp:taxon-name><tp:taxon-name-part taxon-name-part-type="genus" reg="Allodia">Allodia</tp:taxon-name-part><tp:taxon-name-part taxon-name-part-type="species" reg="dibolia">dibolia</tp:taxon-name-part></tp:taxon-name></italic><bold>C</bold><italic><tp:taxon-name><tp:taxon-name-part taxon-name-part-type="genus" reg="Allodia">Allodia</tp:taxon-name-part><tp:taxon-name-part taxon-name-part-type="species" reg="shimai">shimai</tp:taxon-name-part></tp:taxon-name></italic><bold>D</bold><italic><tp:taxon-name><tp:taxon-name-part taxon-name-part-type="genus" reg="Allodia">Allodia</tp:taxon-name-part><tp:taxon-name-part taxon-name-part-type="species" reg="spathulata">spathulata</tp:taxon-name-part></tp:taxon-name></italic><bold>E</bold><italic><tp:taxon-name><tp:taxon-name-part taxon-name-part-type="genus" reg="Allodia">Allodia</tp:taxon-name-part><tp:taxon-name-part taxon-name-part-type="species" reg="horologia">horologia</tp:taxon-name-part></tp:taxon-name></italic>. Abbreviations: <bold>b par</bold> = basal part, <bold>d lb</bold> = dorsal lobe, <bold>int par</bold> = internal part, <bold>m lb</bold> = median lobe, <bold>v lb</bold> = ventral lobe. Red arrow indicates the caudally projecting process of the internal lobe.</p></caption><graphic xmlns:xlink="http://www.w3.org/1999/xlink" xlink:href="zookeys-820-119-g002.jpg" position="float" orientation="portrait" xlink:type="simple" id="oo_260439.jpg"/></fig></tp:treatment-sec></tp:taxon-treatment>
