# Supplementary material for: Allodia Winnertz from the Himalayas, with nine species new to science (Diptera, Mycetophilidae)
Source: Zookeys. 2019 Jan 29;(820):119–38. doi: 10.3897/zookeys.820.31618 (PMC6363718; doi:10.3897/zookeys.820.31618)
Supplement: XML Treatment for Allodia himalayensis [file zookeys.820.31618-treatment6.xml]

<!DOCTYPE tp:taxon-treatment
  PUBLIC "-//TaxonX//DTD Taxonomic Treatment Publishing DTD v0 20100105//EN" "tax-treatment-NSO.dtd">
<tp:taxon-treatment xmlns:tp="http://www.plazi.org/taxpub"><tp:treatment-meta><kwd-group><label>Taxon classification</label><kwd><named-content xmlns:xlink="http://www.w3.org/1999/xlink" content-type="kingdom">Animalia</named-content></kwd><kwd><named-content xmlns:xlink="http://www.w3.org/1999/xlink" content-type="order">Diptera</named-content></kwd><kwd><named-content xmlns:xlink="http://www.w3.org/1999/xlink" content-type="family">Mycetophilidae</named-content></kwd></kwd-group><mixed-citation publication-type="journal"><person-group><name><surname>Magnussen</surname><given-names>Trude</given-names></name><name><surname>Søli</surname><given-names>Geir E. E.</given-names></name><name><surname>Kjærandsen</surname><given-names>Jostein</given-names></name></person-group><article-title><italic><tp:taxon-name><tp:taxon-name-part taxon-name-part-type="genus" reg="Allodia">Allodia</tp:taxon-name-part></tp:taxon-name></italic> Winnertz from the Himalayas, with nine species new to science (<tp:taxon-name><tp:taxon-name-part taxon-name-part-type="order">Diptera</tp:taxon-name-part></tp:taxon-name>, <tp:taxon-name><tp:taxon-name-part taxon-name-part-type="family">Mycetophilidae</tp:taxon-name-part></tp:taxon-name>)</article-title><source>Zookeys</source><day>29</day><month>1</month><year>2019</year><volume>2019</volume><issue>820</issue><fpage>119</fpage><lpage>138</lpage><pub-id pub-id-type="doi">10.3897/zookeys.820.31618</pub-id></mixed-citation></tp:treatment-meta><tp:nomenclature><tp:taxon-name>
            <tp:taxon-name-part taxon-name-part-type="genus" reg="Allodia">Allodia</tp:taxon-name-part>
            <tp:taxon-name-part taxon-name-part-type="species" reg="himalayensis">himalayensis</tp:taxon-name-part>
            <object-id xmlns:xlink="http://www.w3.org/1999/xlink" content-type="zoobank" xlink:type="simple">http://zoobank.org/2A765559-DB82-45AC-97B9-3CAFFFDE94E4</object-id>
          </tp:taxon-name><tp:taxon-authority>Magnussen</tp:taxon-authority><tp:taxon-status xmlns:xlink="http://www.w3.org/1999/xlink" xlink:type="simple">sp. n.</tp:taxon-status><xref ref-type="fig" rid="F3">Fig. 3A</xref><!--PageBreak --></tp:nomenclature><tp:treatment-sec sec-type="diagnosis" id="SECID0EIXBG"><title>Diagnosis.</title><p>The narrow, elongated dorsal lobe of the gonostylus, together with the triangular-shaped median lobe makes this species separate from other described <!--PageBreak --><!--PageBreak --><italic><tp:taxon-name><tp:taxon-name-part taxon-name-part-type="genus" reg="Allodia">Allodia</tp:taxon-name-part></tp:taxon-name></italic> species. In addition, the basal part of the gonostylus is thick and slightly elongated.</p><p><bold>Type locality</bold>. <bold>NEPAL</bold>: Province no. 1 (Sagarmatha Zone), Solukhumbu District, Tragdobuk, 2950–3180 m a.s.l.</p><p><bold>Type specimens. <italic>Holotype</italic></bold>: male. 2 printed labels: (<bold>E. NEPAL</bold>) Tragdobuk (2950–3180m) 15. viii. 1981 J. Emoto leg. / TSZD-JKJ-104953 (<abbrev xmlns:xlink="http://www.w3.org/1999/xlink" content-type="institution" xlink:title="Kyushu University Museum, Japan" id="ABBRID0EFYBG" xlink:type="simple">KUEC</abbrev>, pinned with genitalia in separate microvial). <bold><italic>Paratypes</italic></bold>: <bold>NEPAL</bold>: Same data as for holotype, TSZD-JKJ-104956, male (<abbrev xmlns:xlink="http://www.w3.org/1999/xlink" content-type="institution" xlink:title="Tromsø University Museum" id="ABBRID0EPYBG" xlink:type="simple">TMU</abbrev>); <bold>NEPAL</bold>: Province no. 1 (Kosi Zone), Sankhuwasabha District, Salpa La, <named-content xmlns:xlink="http://www.w3.org/1999/xlink" content-type="dwc:verbatimCoordinates" xlink:type="simple"><named-content content-type="geo-json" specific-use="{&#34;type&#34;:&#34;Point&#34;,&#34;coordinates&#34;:[86.916667,27.450000]}" id="NCID0EZYBG" xlink:type="simple">27°27'N, 086°55'E</named-content></named-content>, 3000–3200 m a.s.l, 23 Jul 1981, Leg. J. Emoto, TSZD-JKJ-104954, male (<abbrev xmlns:xlink="http://www.w3.org/1999/xlink" content-type="institution" xlink:title="Kyushu University Museum, Japan" id="ABBRID0E5YBG" xlink:type="simple">KUEC</abbrev>), TSZD-JKJ-104955, male (<abbrev xmlns:xlink="http://www.w3.org/1999/xlink" content-type="institution" xlink:title="Kyushu University Museum, Japan" id="ABBRID0EDZBG" xlink:type="simple">KUEC</abbrev>); <bold>NEPAL</bold>: Province no. 3 (Sagarmatha Zone), Junbesi Khola, <named-content xmlns:xlink="http://www.w3.org/1999/xlink" content-type="dwc:verbatimCoordinates" xlink:type="simple"><named-content content-type="geo-json" specific-use="{&#34;type&#34;:&#34;Point&#34;,&#34;coordinates&#34;:[86.550000,27.600000]}" id="NCID0ENZBG" xlink:type="simple">27°36'N, 086°33'E</named-content></named-content>, 3400–3500 m a.s.l, 12 Aug 1981, Leg. J. Emoto, TSZD-JKJ-104957, male (<abbrev xmlns:xlink="http://www.w3.org/1999/xlink" content-type="institution" xlink:title="Kyushu University Museum, Japan" id="ABBRID0ESZBG" xlink:type="simple">KUEC</abbrev>).</p></tp:treatment-sec><tp:treatment-sec sec-type="description" id="SECID0EXZBG"><title>Description.</title><p>Body length 3–3.3 mm; wing length 2.6–3.0 mm. <bold>Colouration.</bold> Head and clypeus brown. Mouthparts and palpomeres yellow. Antennae brown, with scape, pedicel and basal half of first flagellomere yellow. Scutum brown, with broad yellow lateral area, from humerus towards wing base. Lateral sclerites brown. Wings clear without markings. Halteres yellow. Legs yellow. Abdomen brown, tergites II-IV with yellow lateral area, larger towards posterior margin. Terminalia yellow. <bold>Head</bold>. Three ocelli present, median ocellus smaller than laterals, lateral ocelli touching eye margin. Head covered with fine trichia, except for longer setae near eye margin and between eyes. Antennae almost twice as long as thorax. Scape and pedicel with several setae on distal third. Flagellomeres cylindrical, densely clothed with fine trichia. First flagellomere approx. twice as long as pedicel. <bold>Thorax</bold>. Antepronotum with five long setae. Scutum covered with uniform small, pale setae; strong prealar and postalar setae. Discal bristles absent. Scutellum with two strong bristles. Lateral sclerites bare. <bold>Legs</bold>. All tibiae with short setae arranged in rows. Mid tibia with four long anterodorsal and 23 short posterodorsal bristles. Hind tibia with five strong anterodorsal and six strong posterodorsal bristles. <bold>Wings</bold>. Sc short, ending in R. Length of rm almost twice as long as length of posterior fork. Base of anterior fork before base of posterior fork. R1 and R5 with setae. <bold>Male terminalia</bold>. Tergite IX medially divided, each part rounded, covered with minute trichia, one short and one long apical bristle. Hypandrial lobe heavily sclerotised and elongated. Gonostylus with dorsal lobe straight, long and slender, posteriorly blunt, pointed posterodorsally; outer surface with multiple long setae. Median lobe sub-triangular, posterior margin slightly serrated with several long and few shorter setae, distinctly prolonged porsterodorsally; ventral margin with one long seta. Ventral lobe of gonostylus nearly club-shaped, with several long setae apically. Basal part of gonostylus large, rounded, with broad protuberance bearing numerous short setae distally. Internal part of gonostylus without projecting process.</p><fig id="F3" position="float" orientation="portrait"><label>Figure 3.</label><caption><p>Gonostyli from inner side. <bold>A</bold><italic><tp:taxon-name><tp:taxon-name-part taxon-name-part-type="genus" reg="Allodia">Allodia</tp:taxon-name-part><tp:taxon-name-part taxon-name-part-type="species" reg="himalayensis">himalayensis</tp:taxon-name-part></tp:taxon-name></italic><bold>B</bold><italic><tp:taxon-name><tp:taxon-name-part taxon-name-part-type="genus" reg="Allodia">Allodia</tp:taxon-name-part><tp:taxon-name-part taxon-name-part-type="species" reg="nepalensis">nepalensis</tp:taxon-name-part></tp:taxon-name></italic><bold>C</bold><italic><tp:taxon-name><tp:taxon-name-part taxon-name-part-type="genus" reg="Allodia">Allodia</tp:taxon-name-part><tp:taxon-name-part taxon-name-part-type="species" reg="thudamensis">thudamensis</tp:taxon-name-part></tp:taxon-name></italic><bold>D</bold><italic><tp:taxon-name><tp:taxon-name-part taxon-name-part-type="genus" reg="Allodia">Allodia</tp:taxon-name-part><tp:taxon-name-part taxon-name-part-type="species" reg="scalprata">scalprata</tp:taxon-name-part></tp:taxon-name></italic>. Red arrow indicates the absence of a caudally projecting process of the internal lobe.</p></caption><graphic xmlns:xlink="http://www.w3.org/1999/xlink" xlink:href="zookeys-820-119-g003.jpg" position="float" orientation="portrait" xlink:type="simple" id="oo_260440.jpg"/></fig></tp:treatment-sec><tp:treatment-sec sec-type="etymology" id="SECID0ET3BG"><title>Etymology.</title><p>Named after the Himalayan mountain region of the type locality.</p><p><bold>Remarks.</bold><italic><tp:taxon-name><tp:taxon-name-part taxon-name-part-type="genus" reg="Allodia">Allodia</tp:taxon-name-part><tp:taxon-name-part taxon-name-part-type="species" reg="himalayensis">himalayensis</tp:taxon-name-part></tp:taxon-name></italic> is superficially similar to <italic><tp:taxon-name><tp:taxon-name-part taxon-name-part-type="genus" reg="Allodia">A.</tp:taxon-name-part><tp:taxon-name-part taxon-name-part-type="species" reg="thudamensis">thudamensis</tp:taxon-name-part></tp:taxon-name></italic>, but the dorsal lobe of the gonostylus is much more elongated, and narrower, than in <italic><tp:taxon-name><tp:taxon-name-part taxon-name-part-type="genus" reg="Allodia">A.</tp:taxon-name-part><tp:taxon-name-part taxon-name-part-type="species" reg="himalayensis">himalayensis</tp:taxon-name-part></tp:taxon-name></italic>. There is also a certain similarity to <italic><tp:taxon-name><tp:taxon-name-part taxon-name-part-type="genus" reg="Allodia">A.</tp:taxon-name-part><tp:taxon-name-part taxon-name-part-type="species" reg="ornaticollis">ornaticollis</tp:taxon-name-part></tp:taxon-name></italic> (Meigen, 1818), but <italic><tp:taxon-name><tp:taxon-name-part taxon-name-part-type="genus" reg="Allodia">A.</tp:taxon-name-part><tp:taxon-name-part taxon-name-part-type="species" reg="ornaticollis">ornaticollis</tp:taxon-name-part></tp:taxon-name></italic> has a projecting spike from the internal part of the gonostylus, which is absent in <italic><tp:taxon-name><tp:taxon-name-part taxon-name-part-type="genus" reg="Allodia">A.</tp:taxon-name-part><tp:taxon-name-part taxon-name-part-type="species" reg="himalayensis">himalayensis</tp:taxon-name-part></tp:taxon-name></italic>.</p><!--PageBreak --></tp:treatment-sec></tp:taxon-treatment>
