# Supplementary material for: Allodia Winnertz from the Himalayas, with nine species new to science (Diptera, Mycetophilidae)
Source: Zookeys. 2019 Jan 29;(820):119–38. doi: 10.3897/zookeys.820.31618 (PMC6363718; doi:10.3897/zookeys.820.31618)
Supplement: XML Treatment for Allodia nepalensis [file zookeys.820.31618-treatment7.xml]

<!DOCTYPE tp:taxon-treatment
  PUBLIC "-//TaxonX//DTD Taxonomic Treatment Publishing DTD v0 20100105//EN" "tax-treatment-NSO.dtd">
<tp:taxon-treatment xmlns:tp="http://www.plazi.org/taxpub"><tp:treatment-meta><kwd-group><label>Taxon classification</label><kwd><named-content xmlns:xlink="http://www.w3.org/1999/xlink" content-type="kingdom">Animalia</named-content></kwd><kwd><named-content xmlns:xlink="http://www.w3.org/1999/xlink" content-type="order">Diptera</named-content></kwd><kwd><named-content xmlns:xlink="http://www.w3.org/1999/xlink" content-type="family">Mycetophilidae</named-content></kwd></kwd-group><mixed-citation publication-type="journal"><person-group><name><surname>Magnussen</surname><given-names>Trude</given-names></name><name><surname>Søli</surname><given-names>Geir E. E.</given-names></name><name><surname>Kjærandsen</surname><given-names>Jostein</given-names></name></person-group><article-title><italic><tp:taxon-name><tp:taxon-name-part taxon-name-part-type="genus" reg="Allodia">Allodia</tp:taxon-name-part></tp:taxon-name></italic> Winnertz from the Himalayas, with nine species new to science (<tp:taxon-name><tp:taxon-name-part taxon-name-part-type="order">Diptera</tp:taxon-name-part></tp:taxon-name>, <tp:taxon-name><tp:taxon-name-part taxon-name-part-type="family">Mycetophilidae</tp:taxon-name-part></tp:taxon-name>)</article-title><source>Zookeys</source><day>29</day><month>1</month><year>2019</year><volume>2019</volume><issue>820</issue><fpage>119</fpage><lpage>138</lpage><pub-id pub-id-type="doi">10.3897/zookeys.820.31618</pub-id></mixed-citation></tp:treatment-meta><tp:nomenclature><tp:taxon-name>
            <tp:taxon-name-part taxon-name-part-type="genus" reg="Allodia">Allodia</tp:taxon-name-part>
            <tp:taxon-name-part taxon-name-part-type="species" reg="nepalensis">nepalensis</tp:taxon-name-part>
            <object-id xmlns:xlink="http://www.w3.org/1999/xlink" content-type="zoobank" xlink:type="simple">http://zoobank.org/61117AC7-B15B-4B23-BD73-8937D5957EBC</object-id>
          </tp:taxon-name><tp:taxon-authority>Magnussen</tp:taxon-authority><tp:taxon-status xmlns:xlink="http://www.w3.org/1999/xlink" xlink:type="simple">sp. n.</tp:taxon-status><xref ref-type="fig" rid="F3">Fig. 3B</xref></tp:nomenclature><tp:treatment-sec sec-type="diagnosis" id="SECID0ENAAI"><title>Diagnosis.</title><p>The dorsal lobe of the gonostylus is posteroventrally rounded, with an apical, membranous pouch-like structure. The median lobe is narrow, with several long setae, also on the surface of the lobe. In combination these characters make this species distinct, compared to other <italic><tp:taxon-name><tp:taxon-name-part taxon-name-part-type="genus" reg="Allodia">Allodia</tp:taxon-name-part></tp:taxon-name></italic> species.</p></tp:treatment-sec><tp:treatment-sec sec-type="type locality" id="SECID0E1AAI"><title>Type locality.</title><p><bold>NEPAL</bold>: Province no. 1 (Kosi Zone), Sankhuwasabha District, Thudam, 3500–3800 m a.s.l.</p></tp:treatment-sec><tp:treatment-sec sec-type="Type specimen" id="SECID0ECBAI"><title>Type specimen.</title><p><bold><italic>Holotype:</italic></bold> male. 3 printed labels: (<bold>E. NEPAL</bold>) Thudam (3500–3800m) <named-content xmlns:xlink="http://www.w3.org/1999/xlink" content-type="dwc:verbatimCoordinates" xlink:type="simple"><named-content content-type="geo-json" specific-use="{&#34;type&#34;:&#34;Point&#34;,&#34;coordinates&#34;:[87.516667,27.750000]}" id="NCID0ESBAI" xlink:type="simple">27°45'N, 87°31'E</named-content></named-content>---<named-content xmlns:xlink="http://www.w3.org/1999/xlink" content-type="dwc:verbatimCoordinates" xlink:type="simple"><named-content content-type="geo-json" specific-use="{&#34;type&#34;:&#34;Point&#34;,&#34;coordinates&#34;:[87.550000,27.766667]}" id="NCID0E1BAI" xlink:type="simple">27°46'N, 87°33'E</named-content></named-content> / June 24, 1972 H. Shima leg. Kyushu Univ. Col. / TSZD-JKJ-104958 (<abbrev xmlns:xlink="http://www.w3.org/1999/xlink" content-type="institution" xlink:title="Kyushu University Museum, Japan" id="ABBRID0E6BAI" xlink:type="simple">KUEC</abbrev>, pinned, with genitalia in separate microvial).</p></tp:treatment-sec><tp:treatment-sec sec-type="description" id="SECID0EECAI"><title>Description.</title><p>Body length ca. 3 mm; wing length 3.24 mm. <bold>Colouration.</bold> Head and clypeus dark brown. Mouthparts and palpomeres brown. Antennae brown, with pedicel yellow. Scutum brown. Lateral sclerites brown. Wings clear without markings. Halteres whitish yellow. Legs yellow. Abdomen brown. Terminalia yellow. <bold>Head.</bold> Three ocelli present, median ocellus smaller than laterals, lateral ocelli touching eye margin. Head covered with fine trichia, several longer setae above eye margin. Antennae ca. 1.5 times longer than thorax. Scape and pedicel with several small setae dorsally. Flagellomeres cylindrical, densely clothed with fine trichia. First flagellomere almost twice as long as pedicel. <bold>Thorax.</bold> Antepronotum with four long setae. Scutum covered with small, pale setae; few, strong prealar and postalar setae. Discal bristles absent. Scutellum with two strong bristles. Laterotergite with two strong and four small setae. Other sclerites bare. <bold>Legs.</bold> All tibiae with short setae arranged in rows. Mid tibia with five and approximately 15 short posterodorsal bristles. Hind tibia with seven anterodorsal and five posterodorsal bristles. <bold>Wings.</bold> Sc short, ending in R. Length of rm twice as long as length of stem of posterior fork. Base of anterior fork opposite base of posterior fork. R1 and R5 with setae. <bold>Male terminalia.</bold> Tergite IX medially divided, each part rounded, covered with minute trichia, with one long and one short apical bristle. Hypandrial lobe sclerotzed and elongated. Gonostylus with dorsal lobe elongated, posteriorly rounded with small upturned hook; outer surface of lobe with numerous long setae, membranous pouch-like structure present apically. Median lobe rather narrow, broadening towards apex; several long setae on posterior edge, short setae also present on internal surface of lobe apically; ventral lobe of gonostylus nearly club-shaped, with one ventral seta, and several posterior setae. Basal part of gonostylus rounded, with numerous short setae. Internal part of gonostylus without projecting process.</p></tp:treatment-sec><tp:treatment-sec sec-type="etymology" id="SECID0E6CAI"><title>Etymology.</title><p>From Nepal, and Latin ending –<italic>ensis</italic>, belonging to Nepal.</p></tp:treatment-sec><tp:treatment-sec sec-type="remarks" id="SECID0EHDAI"><title>Remarks.</title><p>Superficially the male terminalia resemble those of <italic><tp:taxon-name><tp:taxon-name-part taxon-name-part-type="genus" reg="Allodia">A.</tp:taxon-name-part><tp:taxon-name-part taxon-name-part-type="species" reg="himalayensis">himalayensis</tp:taxon-name-part></tp:taxon-name></italic>, but the dorsal lobe of the gonostylus possesses a membranous, pouch-like structure apically, which is lacking in <italic><tp:taxon-name><tp:taxon-name-part taxon-name-part-type="genus" reg="Allodia">A.</tp:taxon-name-part><tp:taxon-name-part taxon-name-part-type="species" reg="himalayensis">himalayensis</tp:taxon-name-part></tp:taxon-name></italic>.</p></tp:treatment-sec><tp:treatment-sec><!--Section generated to contain objects referenced in tp:taxon-treatment.--><fig id="F3" position="float" orientation="portrait"><label>Figure 3.</label><caption><p>Gonostyli from inner side. <bold>A</bold><italic><tp:taxon-name><tp:taxon-name-part taxon-name-part-type="genus" reg="Allodia">Allodia</tp:taxon-name-part><tp:taxon-name-part taxon-name-part-type="species" reg="himalayensis">himalayensis</tp:taxon-name-part></tp:taxon-name></italic><bold>B</bold><italic><tp:taxon-name><tp:taxon-name-part taxon-name-part-type="genus" reg="Allodia">Allodia</tp:taxon-name-part><tp:taxon-name-part taxon-name-part-type="species" reg="nepalensis">nepalensis</tp:taxon-name-part></tp:taxon-name></italic><bold>C</bold><italic><tp:taxon-name><tp:taxon-name-part taxon-name-part-type="genus" reg="Allodia">Allodia</tp:taxon-name-part><tp:taxon-name-part taxon-name-part-type="species" reg="thudamensis">thudamensis</tp:taxon-name-part></tp:taxon-name></italic><bold>D</bold><italic><tp:taxon-name><tp:taxon-name-part taxon-name-part-type="genus" reg="Allodia">Allodia</tp:taxon-name-part><tp:taxon-name-part taxon-name-part-type="species" reg="scalprata">scalprata</tp:taxon-name-part></tp:taxon-name></italic>. Red arrow indicates the absence of a caudally projecting process of the internal lobe.</p></caption><graphic xmlns:xlink="http://www.w3.org/1999/xlink" xlink:href="zookeys-820-119-g003.jpg" position="float" orientation="portrait" xlink:type="simple" id="oo_260440.jpg"/></fig></tp:treatment-sec></tp:taxon-treatment>
