# Supplementary material for: Allodia Winnertz from the Himalayas, with nine species new to science (Diptera, Mycetophilidae)
Source: Zookeys. 2019 Jan 29;(820):119–38. doi: 10.3897/zookeys.820.31618 (PMC6363718; doi:10.3897/zookeys.820.31618)
Supplement: XML Treatment for Allodia thudamensis [file zookeys.820.31618-treatment8.xml]

<!DOCTYPE tp:taxon-treatment
  PUBLIC "-//TaxonX//DTD Taxonomic Treatment Publishing DTD v0 20100105//EN" "tax-treatment-NSO.dtd">
<tp:taxon-treatment xmlns:tp="http://www.plazi.org/taxpub"><tp:treatment-meta><kwd-group><label>Taxon classification</label><kwd><named-content xmlns:xlink="http://www.w3.org/1999/xlink" content-type="kingdom">Animalia</named-content></kwd><kwd><named-content xmlns:xlink="http://www.w3.org/1999/xlink" content-type="order">Diptera</named-content></kwd><kwd><named-content xmlns:xlink="http://www.w3.org/1999/xlink" content-type="family">Mycetophilidae</named-content></kwd></kwd-group><mixed-citation publication-type="journal"><person-group><name><surname>Magnussen</surname><given-names>Trude</given-names></name><name><surname>Søli</surname><given-names>Geir E. E.</given-names></name><name><surname>Kjærandsen</surname><given-names>Jostein</given-names></name></person-group><article-title><italic><tp:taxon-name><tp:taxon-name-part taxon-name-part-type="genus" reg="Allodia">Allodia</tp:taxon-name-part></tp:taxon-name></italic> Winnertz from the Himalayas, with nine species new to science (<tp:taxon-name><tp:taxon-name-part taxon-name-part-type="order">Diptera</tp:taxon-name-part></tp:taxon-name>, <tp:taxon-name><tp:taxon-name-part taxon-name-part-type="family">Mycetophilidae</tp:taxon-name-part></tp:taxon-name>)</article-title><source>Zookeys</source><day>29</day><month>1</month><year>2019</year><volume>2019</volume><issue>820</issue><fpage>119</fpage><lpage>138</lpage><pub-id pub-id-type="doi">10.3897/zookeys.820.31618</pub-id></mixed-citation></tp:treatment-meta><tp:nomenclature><tp:taxon-name>
            <tp:taxon-name-part taxon-name-part-type="genus" reg="Allodia">Allodia</tp:taxon-name-part>
            <tp:taxon-name-part taxon-name-part-type="species" reg="thudamensis">thudamensis</tp:taxon-name-part>
            <object-id xmlns:xlink="http://www.w3.org/1999/xlink" content-type="zoobank" xlink:type="simple">http://zoobank.org/BC9A90B5-97F1-420F-9468-9E63CCFBA772</object-id>
          </tp:taxon-name><tp:taxon-authority>Magnussen</tp:taxon-authority><tp:taxon-status xmlns:xlink="http://www.w3.org/1999/xlink" xlink:type="simple">sp. n.</tp:taxon-status><xref ref-type="fig" rid="F3">Fig. 3C</xref><!--PageBreak --></tp:nomenclature><tp:treatment-sec sec-type="diagnosis" id="SECID0ERFAI"><title>Diagnosis.</title><p>The broad and short dorsal lobe of the gonostylus, possessing a slight hook posterodorsally makes this species distinct. In addition, the median lobe of the gonostylus has six long setae along the posterior edge.</p></tp:treatment-sec><tp:treatment-sec sec-type="type locality" id="SECID0EWFAI"><title>Type locality.</title><p><bold>NEPAL</bold>: Province no. 1 (Kosi Zone), Sankhuwasabha District, Thudam, 3500–3800 m a.s.l.</p></tp:treatment-sec><tp:treatment-sec sec-type="Type specimens" id="SECID0E5FAI"><title>Type specimens.</title><p><bold><italic>Holotype</italic></bold> : male. 3 printed labels: (<bold>E. NEPAL</bold>) Thudam (3500–3800 m) <named-content xmlns:xlink="http://www.w3.org/1999/xlink" content-type="dwc:verbatimCoordinates" xlink:type="simple"><named-content content-type="geo-json" specific-use="{&#34;type&#34;:&#34;Point&#34;,&#34;coordinates&#34;:[87.516667,27.750000]}" id="NCID0EOGAI" xlink:type="simple">27°45'N, 87°31'E</named-content></named-content>---<named-content xmlns:xlink="http://www.w3.org/1999/xlink" content-type="dwc:verbatimCoordinates" xlink:type="simple"><named-content content-type="geo-json" specific-use="{&#34;type&#34;:&#34;Point&#34;,&#34;coordinates&#34;:[87.550000,27.766667]}" id="NCID0EWGAI" xlink:type="simple">27°46'N, 87°33'E</named-content></named-content> / June 24, 1972 H. Shima leg. Kyushu Univ. Col. / TSZD-JKJ-104966, male (<abbrev xmlns:xlink="http://www.w3.org/1999/xlink" content-type="institution" xlink:title="Kyushu University Museum, Japan" id="ABBRID0E2GAI" xlink:type="simple">KUEC</abbrev>, pinned with genitalia in separate microvial).</p></tp:treatment-sec><tp:treatment-sec sec-type="description" id="SECID0EAHAI"><title>Description.</title><p>Body length ca. 3.4 mm; wing length 3.3 mm. <bold>Colouration.</bold> Head and clypeus dark brown. Mouthparts and palpomeres yellow. Antennae brown, with scape, pedicel, and basis of first flagellomere yellow. Scutum brown. Antepronotum yellow. Other lateral sclerites brown. Wings clear without markings. Halteres whitish. Legs yellow. Abdomen brown. Terminalia yellow. <bold>Head.</bold> Three ocelli present, median ocellus smaller than laterals; lateral ocelli touching eye margin. Head covered with fine trichia. Antennae over twice as long as thorax. Scape and pedicel with small setae on distal third. Flagellomeres cylindrical, densely clothed with fine trichia. First flagellomere twice as long as pedicel. <bold>Thorax.</bold> Antepronotum with five strong setae. Scutum covered with uniform small, pale setae. A few posterior discal bristles present. Scutellum with two strong bristles and few smaller setae. Laterotergite with five setae. Other lateral sclerites brown. <bold>Legs.</bold> All tibiae with short setae arranged in rows. Mid tibia with four anterodorsal and 13 posterodorsal setae. Hind tibia with four anterodorsal and seven posterodorsal setae. <bold>Wings.</bold> Sc short, ending in R. Length of rm slightly longer than stem of posterior fork. Base of anterior fork opposite base of posterior fork. R1 with and R5 without setae. <bold>Male terminalia.</bold> Tergite IX medially divided, each part rounded, covered with minute trichia, with one long and one short apical bristle. Hypandrial lobe heavily sclerotzed and elongated. Gonostylus with dorsal lobe broad, short with flattened apex, with posterodorsal hook; outer surface with numerous long setae. Median lobe of gonostylus sub-triangular with broad, pointed posterodorsal corner; posterior margin with six strong setae, one small seta on surface of lobe. Ventral lobe of gonostylus club-shaped; with five apical setae. Basal part of gonostylus small, rounded; with multiple short setae. Internal part of gonostylus without projecting process.</p><p><bold>Etymology.</bold> From Thudam, the type locality, and Latin ending -<italic>ensis</italic>, belonging to Thudam.</p><p><bold>Remarks.</bold><italic><tp:taxon-name><tp:taxon-name-part taxon-name-part-type="genus" reg="Allodia">Allodia</tp:taxon-name-part><tp:taxon-name-part taxon-name-part-type="species" reg="thudamensis">thudamensis</tp:taxon-name-part></tp:taxon-name></italic> resembles two Holarctic species, viz. <italic><tp:taxon-name><tp:taxon-name-part taxon-name-part-type="genus" reg="Allodia">A.</tp:taxon-name-part><tp:taxon-name-part taxon-name-part-type="species" reg="embla">embla</tp:taxon-name-part></tp:taxon-name></italic> Hackman, 1971 and <italic><tp:taxon-name><tp:taxon-name-part taxon-name-part-type="genus" reg="Allodia">A.</tp:taxon-name-part><tp:taxon-name-part taxon-name-part-type="species" reg="anglofennica">anglofennica</tp:taxon-name-part></tp:taxon-name></italic> Edwards, 1921. It can be separated from both these species by the combination of having a subrectangular outline of the dorsal lobe, as opposed to a more sinusoid, skewed shape found in <italic><tp:taxon-name><tp:taxon-name-part taxon-name-part-type="genus" reg="Allodia">A.</tp:taxon-name-part><tp:taxon-name-part taxon-name-part-type="species" reg="embla">embla</tp:taxon-name-part></tp:taxon-name></italic>. A pointed posterodorsal corner of the medial lobe, as opposed to angular cut corner in <italic><tp:taxon-name><tp:taxon-name-part taxon-name-part-type="genus" reg="Allodia">A.</tp:taxon-name-part><tp:taxon-name-part taxon-name-part-type="species" reg="anglofennica">anglofennica</tp:taxon-name-part></tp:taxon-name></italic>. Additionally, <italic><tp:taxon-name><tp:taxon-name-part taxon-name-part-type="genus" reg="Allodia">A.</tp:taxon-name-part><tp:taxon-name-part taxon-name-part-type="species" reg="embla">embla</tp:taxon-name-part></tp:taxon-name></italic> has numerous setae along the posterior edge of the median lobe of gonostylus, while only six strong setae are present in <italic><tp:taxon-name><tp:taxon-name-part taxon-name-part-type="genus" reg="Allodia">A.</tp:taxon-name-part><tp:taxon-name-part taxon-name-part-type="species" reg="thudamensis">thudamensis</tp:taxon-name-part></tp:taxon-name></italic>. The median lobe of the gonostylus is differently shaped in <italic><tp:taxon-name><tp:taxon-name-part taxon-name-part-type="genus" reg="Allodia">A.</tp:taxon-name-part><tp:taxon-name-part taxon-name-part-type="species" reg="thudamensis">thudamensis</tp:taxon-name-part></tp:taxon-name></italic> and <italic><tp:taxon-name><tp:taxon-name-part taxon-name-part-type="genus" reg="Allodia">A.</tp:taxon-name-part><tp:taxon-name-part taxon-name-part-type="species" reg="anglofennica">anglofennica</tp:taxon-name-part></tp:taxon-name></italic>.</p><!--PageBreak --></tp:treatment-sec><tp:treatment-sec><!--Section generated to contain objects referenced in tp:taxon-treatment.--><fig id="F3" position="float" orientation="portrait"><label>Figure 3.</label><caption><p>Gonostyli from inner side. <bold>A</bold><italic><tp:taxon-name><tp:taxon-name-part taxon-name-part-type="genus" reg="Allodia">Allodia</tp:taxon-name-part><tp:taxon-name-part taxon-name-part-type="species" reg="himalayensis">himalayensis</tp:taxon-name-part></tp:taxon-name></italic><bold>B</bold><italic><tp:taxon-name><tp:taxon-name-part taxon-name-part-type="genus" reg="Allodia">Allodia</tp:taxon-name-part><tp:taxon-name-part taxon-name-part-type="species" reg="nepalensis">nepalensis</tp:taxon-name-part></tp:taxon-name></italic><bold>C</bold><italic><tp:taxon-name><tp:taxon-name-part taxon-name-part-type="genus" reg="Allodia">Allodia</tp:taxon-name-part><tp:taxon-name-part taxon-name-part-type="species" reg="thudamensis">thudamensis</tp:taxon-name-part></tp:taxon-name></italic><bold>D</bold><italic><tp:taxon-name><tp:taxon-name-part taxon-name-part-type="genus" reg="Allodia">Allodia</tp:taxon-name-part><tp:taxon-name-part taxon-name-part-type="species" reg="scalprata">scalprata</tp:taxon-name-part></tp:taxon-name></italic>. Red arrow indicates the absence of a caudally projecting process of the internal lobe.</p></caption><graphic xmlns:xlink="http://www.w3.org/1999/xlink" xlink:href="zookeys-820-119-g003.jpg" position="float" orientation="portrait" xlink:type="simple" id="oo_260440.jpg"/></fig></tp:treatment-sec></tp:taxon-treatment>
