# Supplementary material for: Allodia Winnertz from the Himalayas, with nine species new to science (Diptera, Mycetophilidae)
Source: Zookeys. 2019 Jan 29;(820):119–38. doi: 10.3897/zookeys.820.31618 (PMC6363718; doi:10.3897/zookeys.820.31618)
Supplement: XML Treatment for Allodia scalprata [file zookeys.820.31618-treatment9.xml]

<!DOCTYPE tp:taxon-treatment
  PUBLIC "-//TaxonX//DTD Taxonomic Treatment Publishing DTD v0 20100105//EN" "tax-treatment-NSO.dtd">
<tp:taxon-treatment xmlns:tp="http://www.plazi.org/taxpub"><tp:treatment-meta><kwd-group><label>Taxon classification</label><kwd><named-content xmlns:xlink="http://www.w3.org/1999/xlink" content-type="kingdom">Animalia</named-content></kwd><kwd><named-content xmlns:xlink="http://www.w3.org/1999/xlink" content-type="order">Diptera</named-content></kwd><kwd><named-content xmlns:xlink="http://www.w3.org/1999/xlink" content-type="family">Mycetophilidae</named-content></kwd></kwd-group><mixed-citation publication-type="journal"><person-group><name><surname>Magnussen</surname><given-names>Trude</given-names></name><name><surname>Søli</surname><given-names>Geir E. E.</given-names></name><name><surname>Kjærandsen</surname><given-names>Jostein</given-names></name></person-group><article-title><italic><tp:taxon-name><tp:taxon-name-part taxon-name-part-type="genus" reg="Allodia">Allodia</tp:taxon-name-part></tp:taxon-name></italic> Winnertz from the Himalayas, with nine species new to science (<tp:taxon-name><tp:taxon-name-part taxon-name-part-type="order">Diptera</tp:taxon-name-part></tp:taxon-name>, <tp:taxon-name><tp:taxon-name-part taxon-name-part-type="family">Mycetophilidae</tp:taxon-name-part></tp:taxon-name>)</article-title><source>Zookeys</source><day>29</day><month>1</month><year>2019</year><volume>2019</volume><issue>820</issue><fpage>119</fpage><lpage>138</lpage><pub-id pub-id-type="doi">10.3897/zookeys.820.31618</pub-id></mixed-citation></tp:treatment-meta><tp:nomenclature><tp:taxon-name>
            <tp:taxon-name-part taxon-name-part-type="genus" reg="Allodia">Allodia</tp:taxon-name-part>
            <tp:taxon-name-part taxon-name-part-type="species" reg="scalprata">scalprata</tp:taxon-name-part>
            <object-id xmlns:xlink="http://www.w3.org/1999/xlink" content-type="zoobank" xlink:type="simple">http://zoobank.org/CBA17A0A-9B0F-449F-B80D-F668737AECDB</object-id>
          </tp:taxon-name><tp:taxon-authority>Magnussen</tp:taxon-authority><tp:taxon-status xmlns:xlink="http://www.w3.org/1999/xlink" xlink:type="simple">sp. n.</tp:taxon-status><xref ref-type="fig" rid="F3">Fig. 3D</xref></tp:nomenclature><tp:treatment-sec sec-type="diagnosis" id="SECID0EWMAI"><title>Diagnosis.</title><p>The dorsal lobe of the gonostylus is short, but broad, with clear-cut corners. The median lobe is slender, without a prominent posterodorsal tip. The basal part of the gonostylus is distinct and prominently bud-shape, with several strong setae apically.</p></tp:treatment-sec><tp:treatment-sec sec-type="type locality" id="SECID0E2MAI"><title>Type locality.</title><p><bold>NEPAL</bold>: Province no. 1 (Kosi Zone), Sankhuwasabha District, Salpa La, 2900–3000 m a.s.l.</p><p><bold>Type specimens. <italic>Holotype</italic></bold>: male. 2 printed labels: (<bold>E. NEPAL</bold>) Salpa La (2900~3000m) 29.vii.1981 J. Emoto / TSZD-JKJ-104959 (<abbrev xmlns:xlink="http://www.w3.org/1999/xlink" content-type="institution" xlink:title="Kyushu University Museum, Japan" id="ABBRID0ELNAI" xlink:type="simple">KUEC</abbrev>, pinned, with genitalia in separate microvial). <bold><italic>Paratype</italic></bold>: <bold>NEPAL</bold>: Same data as for holotype, TSZD-JKJ-104960, male (<abbrev xmlns:xlink="http://www.w3.org/1999/xlink" content-type="institution" xlink:title="Tromsø University Museum" id="ABBRID0EVNAI" xlink:type="simple">TMU</abbrev>).</p></tp:treatment-sec><tp:treatment-sec sec-type="description" id="SECID0E1NAI"><title>Description.</title><p>Body length 3.0–3.4 mm; wing length 3.0–3.3 mm. <bold>Colouration.</bold> Head and clypeus brown. Mouthparts and palpomeres yellow. Antennae brown, with scape, pedicel and basal half of first flagellomere yellow. Scutum brown, with yellow lateral area, from humerus towards wing base. Antepronotum yellow. Other lateral sclerites brown. Wings clear without markings. Halteres whitish. Legs yellow. Abdomen brown. Terminalia yellow. <bold>Head.</bold> Three ocelli present, median ocellus smaller than laterals; lateral ocelli touching eye margin. Head covered with fine trichia. Antennae approx twice as long as thorax. Scape and pedicel with several setae at apex. Flagellomeres cylindrical, densely clothed with fine trichia. First flagellomere twice as long as pedicel. <bold>Thorax.</bold> Antepronotum with six strong setae. Scutum covered with uniform small, pale setae; strong prealar and postalar setae. Few posterior discal bristles present. Scutellum with two strong bristles, and several short setae. Laterotergite with five setae. Other lateral sclerites bare. <bold>Legs.</bold> All tibiae with short setae arranged in rows. Mid tibia with five long anterodorsal and numerous short posterodorsal setae. Hind tibia with seven long anterodorsal and seven long posterodorsal setae. <bold>Wings.</bold> Sc short, ending in R. Length of rm approx. twice as long as stem of posterior fork. Base of anterior fork just before base of posterior fork. <bold>Male terminalia.</bold> Tergite IX medially divided, each part rounded, covered with minute trichia, one short and one long apical bristle. Hypandrial lobe heavily sclerotised and elongated. Gonostylus with short dorsal lobe, with blunt posterodorsal corner and sharp, edgy posteroventral corner; multiple long setae on outer surface of lobe. Median lobe oblong and narrow, posterodorsal tip not prominent; with five long and three shorter setae on posterior edge. Ventral lobe nearly club-shaped, broad, apically with five small and one long setae. Basal part of gonostylus prominent, rounded, with slightly constricted basis, with several strong, but short setae apically. Internal branch of gonostylus without projecting process.</p></tp:treatment-sec><tp:treatment-sec sec-type="etymology" id="SECID0EVOAI"><title>Etymology.</title><p>From Latin <italic>scalprum</italic>, a knife or chisel, referring to the clean edge of the dorsal lobe of the gonostylus.</p></tp:treatment-sec><tp:treatment-sec sec-type="remarks" id="SECID0E4OAI"><title>Remarks.</title><p><italic><tp:taxon-name><tp:taxon-name-part taxon-name-part-type="genus" reg="Allodia">Allodia</tp:taxon-name-part><tp:taxon-name-part taxon-name-part-type="species" reg="scalprata">scalprata</tp:taxon-name-part></tp:taxon-name></italic> is morphologically similar to <italic><tp:taxon-name><tp:taxon-name-part taxon-name-part-type="genus" reg="Allodia">A.</tp:taxon-name-part><tp:taxon-name-part taxon-name-part-type="species" reg="shimai">shimai</tp:taxon-name-part></tp:taxon-name></italic>, and also to <italic><tp:taxon-name><tp:taxon-name-part taxon-name-part-type="genus" reg="Allodia">A.</tp:taxon-name-part><tp:taxon-name-part taxon-name-part-type="species" reg="nepalensis">nepalensis</tp:taxon-name-part></tp:taxon-name></italic>. The dorsal lobe of the gonostylus is similar to <italic><tp:taxon-name><tp:taxon-name-part taxon-name-part-type="genus" reg="Allodia">A.</tp:taxon-name-part><tp:taxon-name-part taxon-name-part-type="species" reg="shimai">shimai</tp:taxon-name-part></tp:taxon-name></italic>, but shorter and not so prominent. Additionally, <italic><tp:taxon-name><tp:taxon-name-part taxon-name-part-type="genus" reg="Allodia">A.</tp:taxon-name-part><tp:taxon-name-part taxon-name-part-type="species" reg="shimai">shimai</tp:taxon-name-part></tp:taxon-name></italic> possesses a projecting process of the internal part of the gonostylus, which is lacking in <italic><tp:taxon-name><tp:taxon-name-part taxon-name-part-type="genus" reg="Allodia">A.</tp:taxon-name-part><tp:taxon-name-part taxon-name-part-type="species" reg="scalprata">scalprata</tp:taxon-name-part></tp:taxon-name></italic>. <italic><tp:taxon-name><tp:taxon-name-part taxon-name-part-type="genus" reg="Allodia">Allodia</tp:taxon-name-part><tp:taxon-name-part taxon-name-part-type="species" reg="scalprata">scalprata</tp:taxon-name-part></tp:taxon-name></italic> can also superficially resemble <italic><tp:taxon-name><tp:taxon-name-part taxon-name-part-type="genus" reg="Allodia">A.</tp:taxon-name-part><tp:taxon-name-part taxon-name-part-type="species" reg="nepalensis">nepalensis</tp:taxon-name-part></tp:taxon-name></italic>, due to the short and broad dorsal lobe of the gonostylus, but the dorsal corner is differently shaped in the two species.</p><!--PageBreak --></tp:treatment-sec><tp:treatment-sec><!--Section generated to contain objects referenced in tp:taxon-treatment.--><fig id="F3" position="float" orientation="portrait"><label>Figure 3.</label><caption><p>Gonostyli from inner side. <bold>A</bold><italic><tp:taxon-name><tp:taxon-name-part taxon-name-part-type="genus" reg="Allodia">Allodia</tp:taxon-name-part><tp:taxon-name-part taxon-name-part-type="species" reg="himalayensis">himalayensis</tp:taxon-name-part></tp:taxon-name></italic><bold>B</bold><italic><tp:taxon-name><tp:taxon-name-part taxon-name-part-type="genus" reg="Allodia">Allodia</tp:taxon-name-part><tp:taxon-name-part taxon-name-part-type="species" reg="nepalensis">nepalensis</tp:taxon-name-part></tp:taxon-name></italic><bold>C</bold><italic><tp:taxon-name><tp:taxon-name-part taxon-name-part-type="genus" reg="Allodia">Allodia</tp:taxon-name-part><tp:taxon-name-part taxon-name-part-type="species" reg="thudamensis">thudamensis</tp:taxon-name-part></tp:taxon-name></italic><bold>D</bold><italic><tp:taxon-name><tp:taxon-name-part taxon-name-part-type="genus" reg="Allodia">Allodia</tp:taxon-name-part><tp:taxon-name-part taxon-name-part-type="species" reg="scalprata">scalprata</tp:taxon-name-part></tp:taxon-name></italic>. Red arrow indicates the absence of a caudally projecting process of the internal lobe.</p></caption><graphic xmlns:xlink="http://www.w3.org/1999/xlink" xlink:href="zookeys-820-119-g003.jpg" position="float" orientation="portrait" xlink:type="simple" id="oo_260440.jpg"/></fig></tp:treatment-sec></tp:taxon-treatment>
